# Supplementary material for: Macrobenthic communities in a shallow normoxia to hypoxia gradient in the Humboldt upwelling ecosystem
Source: PLoS One. 2018 Jul 17;13(7):e0200349. doi: 10.1371/journal.pone.0200349 (PMC6049901; doi:10.1371/journal.pone.0200349)
Supplement: S1 Table — Community data. (XLSX) [file pone.0200349.s001.xlsx]

## Sheet: abundance
			Punta Rieles 8/10/2015					Punta Rieles 8/10/2015					Punta Rieles 8/10/2015				Punta Rieles 8/10/2015					Chacaya 8/10/2015					Chacaya 8/10/2015					Chacaya 8/10/2015					Chacaya 8/10/2015					Punta Rieles 14/11/2015					Punta Rieles 14/11/2015
	Taxa		Punto 10(1)	Punto 10-2	Punto 10-3	Punto 10-4	Punto 10-5	Punto 20-1	Punto 20-2	Punto 20-3	Punto 20-4	Punto 20-5	Punto 30-1	Punto 30-2	Punto 30-3	Punto 30-4	Punto 50-1	Punto 50-2	Punto 50-3	Punto 50-4	Punto 50-5	Punto 10-1	Punto 10-2	Punto 10-3	Punto 10-4	Punto 10-5	Punto 20-1	Punto 20-2	Punto 20-3	Punto 20-4	Punto 20-5	Punto 30-1	Punto 30-2	Punto 30-3	Punto 30-4	Punto 30-5	Punto 50-1	Punto 50-2	Punto 50-3	Punto 50-4	Punto 50-5	Punto 10-1	Punto 10-2	Punto 10-3	Punto 10-4	Punto 10-5	Punto 20-1	Punto 20-2	Punto 20-3
			N°	N°	N°	N°	N°	N°	N°	N°	N°	N°	N°	N°	N°	N°	N°	N°	N°	N°	N°	N°	N°	N°	N°	N°	N°	N°	N°	N°	N°	N°	N°	N°	N°	N°	N°	N°	N°	N°	N°	N°	N°	N°	N°	N°	N°	N°	N°
1	Aeneator fontanei	Mollusca	0	0	0	0	52.6	0	0	0	0	0	0	52.6	0	0	0	0	0	0	0	0	0	0	0	0	0	0	0	0	0	0	0	0	0	0	0	0	0	0	0	0	0	0	0	0	0	0	0
2	Agathotoma ordinaria	Mollusca	0	0	0	0	0	0	0	0	0	0	0	0	0	0	0	0	0	0	0	0	0	0	0	0	0	0	0	0	0	0	0	0	0	0	0	0	0	0	0	0	0	0	0	0	0	0	0
3	Argopecten purpuratus	Mollusca	0	0	0	0	0	0	0	0	0	0	0	0	0	0	0	0	0	0	0	0	0	0	0	0	0	0	0	0	0	0	0	0	0	0	0	0	0	0	0	0	0	0	0	0	0	0	0
4	Nassarius coppingeri	Mollusca	0	0	0	0	0	0	0	0	0	0	0	0	0	0	0	0	0	0	0	0	0	0	0	0	0	0	0	0	0	0	0	0	0	0	0	0	0	0	0	0	0	0	0	0	0	315.6	0
5	Nassarius gayi	Mollusca	473.4	578.6	263	1998.8	2787.8	52.6	0	0	0	0	315.6	368.2	631.2	315.6	0	0	0	0	0	0	0	157.8	0	0	368.2	105.2	157.8	1157.2	526	0	0	52.6	52.6	157.8	0	0	105.2	52.6	0	841.6	0	157.8	157.8	368.2	315.6	0	0
6	Alia Unifasciata	Mollusca	210.4	0	52.6	578.6	2419.6	105.2	0	52.6	0	157.8	263	315.6	368.2	0	0	0	0	0	0	526	210.4	2367	0	157.8	0	736.4	0	263	315.6	0	0	2209.2	0	0	0	0	52.6	0	0	0	0	0	0	0	52.6	0	0
7	Cancellaria buccinoides	Mollusca	0	0	0	0	0	0	0	0	0	0	0	0	0	0	0	0	0	0	0	0	0	0	0	0	0	0	0	0	0	0	0	0	0	0	0	0	0	0	0	0	0	0	0	0	0	0	0
8	Calliostoma consimile	Mollusca	0	0	0	0	0	0	0	0	0	0	0	0	0	0	0	0	0	0	0	0	0	0	0	0	0	0	0	0	0	0	0	0	0	0	0	0	0	0	0	0	0	0	0	0	0	0	0
9	Calliostoma fonki	Mollusca	0	0	0	0	0	0	0	0	0	0	0	0	0	0	0	0	0	0	0	0	0	0	0	0	0	0	0	0	0	0	0	0	0	0	0	0	0	0	0	0	0	0	0	0	0	0	0
10	Calyptraea trochiformes	Mollusca	0	0	0	0	0	0	0	0	0	0	0	0	0	0	0	0	0	0	0	0	0	0	0	0	0	0	0	0	0	0	0	0	0	0	0	0	0	0	0	0	0	0	0	0	0	0	0
11	Caecum chilense	Mollusca	0	0	0	0	0	0	0	0	0	0	0	0	0	0	0	0	0	0	0	0	0	0	0	0	0	0	0	0	0	0	0	0	0	0	0	0	0	0	0	0	0	0	157.8	157.8	0	0	0
12	Chione peruviana	Mollusca	0	0	0	0	0	0	0	0	0	0	0	0	0	0	0	0	0	0	0	0	0	0	0	0	0	0	0	0	0	0	0	0	0	0	0	0	0	0	0	0	0	0	0	0	0	0	0
13	Choromytilus chorus	Mollusca	0	0	0	0	0	0	0	0	0	0	0	0	0	0	0	0	0	0	0	0	0	0	0	0	0	0	0	0	0	0	0	0	0	0	0	0	0	0	0	0	0	0	0	0	0	0	0
14	Collisella orbingy	Mollusca	0	0	0	0	0	0	0	0	0	0	0	0	0	0	0	0	0	0	0	0	0	0	0	0	0	0	0	0	0	0	0	0	0	0	0	0	0	0	0	0	0	0	0	0	0	0	0
15	Crepidula dilatata	Mollusca	0	0	0	0	0	0	0	0	0	0	0	0	0	0	0	0	0	0	0	0	0	0	0	0	0	0	0	0	0	0	0	0	0	0	0	0	0	0	0	0	0	0	0	0	0	0	0
16	Crucibulum quiriquinae	Mollusca	0	0	0	0	0	0	0	0	0	0	0	0	0	0	0	0	0	0	0	0	0	0	0	0	0	0	0	0	0	0	0	0	0	0	0	0	0	0	0	0	0	0	0	0	0	0	0
17	Entodesma	Mollusca	0	0	0	0	0	0	0	0	0	0	0	0	0	0	0	0	0	0	0	0	0	0	0	0	0	0	0	0	0	0	0	0	0	0	0	0	0	0	0	0	0	0	0	0	0	0	0
18	Fartulum sp,	Mollusca	0	157.8	0	0	0	52.6	0	0	0	0	0	0	0	0	0	0	0	0	0	0	52.6	0	0	0	0	0	0	0	0	0	0	0	0	0	0	0	0	0	0	0	0	0	0	0	0	0	0
19	Fisurella peruviana	Mollusca	0	0	0	0	0	0	0	0	0	0	0	0	0	0	0	0	0	0	0	0	0	0	0	0	0	0	0	0	0	0	0	0	0	0	0	0	0	0	0	0	0	0	0	0	0	0	0
20	Fissurella costata	Mollusca	0	0	0	0	0	0	0	0	0	0	0	0	0	0	0	0	0	0	0	0	0	0	52.6	0	0	0	0	0	0	0	0	0	0	0	0	0	0	0	0	0	0	0	0	0	0	0	0
21	Nucula pisum	Mollusca	0	0	0	0	0	0	0	0	0	0	0	0	0	0	0	0	0	0	0	0	0	0	0	0	0	0	0	0	0	0	0	0	0	0	0	0	0	0	0	0	0	0	0	0	0	0	0
22	Nuculana cuneata	Mollusca	0	0	0	0	0	0	0	0	0	0	0	0	0	0	0	0	0	0	0	0	0	0	0	0	0	0	0	368.2	0	0	0	0	0	0	0	52.6	0	0	0	0	0	0	0	0	0	0	0
23	Aulacomya ater	Mollusca	0	0	0	0	0	0	0	0	0	0	0	0	0	0	0	0	0	0	0	0	0	0	0	0	0	52.6	0	0	0	0	0	0	0	0	0	0	0	0	0	0	0	0	0	0	0	0	0
24	Hiatella solida	Mollusca	0	0	0	0	0	0	0	0	0	0	0	0	0	0	0	0	0	0	0	0	0	0	0	0	0	52.6	0	52.6	0	0	0	0	0	0	0	0	0	0	0	0	0	0	0	0	0	0	0
25	Priene scabrum	Mollusca	0	0	0	0	0	0	0	0	0	0	0	0	0	0	0	0	0	0	0	0	0	52.6	0	0	0	0	0	0	0	0	0	0	0	0	0	0	0	0	0	0	0	0	0	0	0	0	0
26	Rissoina inca	Mollusca	0	0	0	0	0	0	0	0	0	0	0	0	0	0	0	0	0	0	0	0	0	0	0	0	0	0	0	0	0	0	0	0	0	0	0	0	0	0	0	0	0	0	0	0	0	0	0
27	Macoma inornata	Mollusca	0	0	0	0	0	0	0	0	0	0	0	0	0	0	0	0	0	0	0	0	0	0	0	0	0	0	0	0	0	0	0	0	0	0	0	0	0	0	0	0	0	0	0	0	0	0	0
28	Mysella sp,	Mollusca	263	420.8	263	368.2	0	105.2	0	0	52.6	52.6	0	0	0	0	0	0	0	0	0	0	52.6	0	0	0	52.6	0	52.6	0	0	0	0	0	0	0	0	0	0	0	0	105.2	0	0	105.2	52.6	0	0	0
29	Chiton sp	Mollusca	0	0	0	0	0	0	0	0	0	0	0	0	0	0	0	0	0	0	0	0	0	0	0	0	0	0	0	0	0	0	0	0	0	0	0	0	0	0	0	0	0	0	0	0	0	0	0
30	Tonicia elegans	Mollusca	0	0	0	0	0	0	0	0	0	0	0	0	0	0	0	0	0	0	0	0	0	0	0	0	0	0	0	0	0	0	0	0	0	0	0	0	0	0	0	0	0	0	0	0	0	0	0
31	Tagelus dombeii	Mollusca	0	0	0	0	52.6	0	0	0	0	0	0	0	0	52.6	0	0	0	0	0	0	0	0	0	0	0	0	0	0	0	0	0	0	0	0	0	0	0	0	0	52.6	0	105.2	0	52.6	0	0	0
32	Thais chocolata	Mollusca	0	0	0	0	0	0	0	0	0	0	0	0	0	0	0	0	0	0	0	0	0	0	0	0	0	0	0	0	0	0	0	0	0	0	0	0	0	0	0	0	0	0	0	0	0	0	0
33	thyasira sp,	Mollusca	0	0	0	0	0	0	0	0	0	0	0	0	0	0	0	0	0	0	0	0	0	0	0	0	0	0	0	0	0	0	0	0	0	0	0	0	0	0	0	0	0	0	0	0	0	0	0
34	Salitra radwini	Mollusca	0	0	0	0	0	0	0	0	0	0	0	0	0	0	0	0	0	0	0	0	0	0	0	0	0	0	0	0	0	0	0	263	0	0	0	0	0	0	0	0	0	0	0	0	0	0	0
35	Semimytilus algosus	Mollusca	0	0	0	0	0	0	0	0	0	0	0	0	0	0	0	0	0	0	0	0	0	0	0	0	0	0	0	0	0	0	0	0	0	0	0	0	0	0	0	0	52.6	0	0	0	0	0	0
36	Oliva peruviana	Mollusca	0	0	0	0	0	0	0	0	0	0	0	0	0	0	0	0	0	0	0	52.6	52.6	0	0	0	0	0	0	0	0	0	0	0	0	0	0	0	0	0	0	0	52.6	0	0	0	0	0	0
37	Pandora cornuta	Mollusca	0	0	0	0	0	0	0	0	0	0	0	0	0	0	0	0	0	0	0	0	0	0	0	0	0	0	0	0	0	0	0	0	0	0	0	0	0	0	0	0	0	0	0	0	0	0	0
38	Polinices uber	Mollusca	0	0	0	0	0	0	0	0	0	0	0	0	0	0	0	0	0	0	0	0	0	0	0	0	0	0	0	0	0	0	0	0	0	0	0	0	0	0	0	0	0	0	0	0	0	0	0
39	Protothaca thaca	Mollusca	0	0	0	0	0	0	0	0	0	0	0	0	0	0	0	0	0	0	0	0	0	0	0	0	0	0	0	0	0	0	0	0	0	0	0	0	0	0	0	0	0	0	0	0	0	0	0
40	Tegula euryomphala	Mollusca	0	0	0	0	0	0	0	0	0	0	0	0	0	0	0	0	0	0	0	0	0	0	0	0	0	0	0	0	0	0	0	0	0	0	0	0	0	0	0	0	0	0	0	0	0	0	0
41	Scurria zebrina	Mollusca	0	0	0	0	0	0	0	0	0	0	0	0	0	0	0	0	0	0	0	52.6	0	0	0	0	0	0	0	0	0	0	0	0	0	0	0	0	0	0	0	0	0	0	0	0	0	0	0
42	Tegula luctuosa	Mollusca	0	0	0	0	0	0	0	0	0	0	0	0	0	0	0	0	0	0	0	0	0	0	0	0	0	0	0	0	0	0	0	0	0	0	0	0	0	0	0	0	0	0	0	0	0	0	0
43	Turritella cingulata	Mollusca	0	0	0	0	0	0	0	0	0	0	0	0	0	0	0	0	0	0	0	0	0	0	0	0	0	0	0	0	0	0	0	0	0	0	0	0	0	0	0	0	0	0	52.6	0	0	0	0
44	Epitonium sp,	Mollusca	0	0	0	0	0	0	0	0	0	0	0	0	0	0	0	0	0	0	0	0	0	0	0	0	0	0	52.6	105.2	0	0	0	105.2	52.6	0	0	0	0	0	0	0	0	0	0	0	0	0	0
45	Xanthochorus buxea	Mollusca	0	0	0	0	0	0	0	0	0	0	0	0	0	0	0	0	0	0	0	0	0	0	0	0	0	0	0	0	0	0	0	0	0	0	0	0	0	0	0	0	0	0	0	0	0	0	0
46	Xanthochorus crassidiformis	Arthropoda	0	0	0	0	0	0	0	0	0	0	0	0	0	0	0	0	0	0	0	0	0	0	0	0	0	0	0	0	0	0	0	0	0	0	0	0	0	0	0	0	0	0	0	0	0	0	0
47	Acanthonyx petiverii	Arthropoda	0	0	0	0	0	0	0	0	0	0	0	0	0	0	0	0	0	0	0	0	0	0	0	0	0	0	0	0	0	0	0	0	0	0	0	0	0	0	0	0	0	0	0	0	0	0	0
48	Alpheopsis chilensis	Arthropoda	0	0	0	0	0	0	0	0	0	0	0	0	0	0	0	0	0	0	0	0	0	0	0	0	0	0	0	0	0	0	0	0	0	0	0	0	0	0	0	0	0	0	0	0	0	0	0
49	Alpheus inca	Arthropoda	0	0	0	0	0	0	0	0	0	0	0	0	0	0	0	0	0	0	0	52.6	0	0	0	0	0	0	0	0	0	0	0	0	0	0	0	0	0	0	0	0	0	0	0	0	0	0	0
50	Aora typica	Arthropoda	0	0	0	0	157.8	0	0	0	0	0	0	0	0	0	0	0	0	0	0	578.6	52.6	1683.2	631.2	263	0	52.6	0	0	0	0	0	0	0	0	0	0	0	0	0	52.6	210.4	0	0	0	0	0	0
51	Ampelisca sp.	Arthropoda	0	0	0	0	0	0	0	0	0	0	0	0	0	0	52.6	0	0	0	0	0	0	0	0	0	0	0	0	0	52.6	157.8	0	0	52.6	52.6	0	0	683.8	263	315.6	0	0	0	0	0	0	52.6	0
52	Cancer sp,	Arthropoda	0	0	0	0	0	0	0	0	0	0	0	0	0	0	0	0	0	0	0	0	0	0	0	0	0	0	0	0	0	0	0	0	0	0	0	0	0	0	0	0	0	0	0	0	0	0	0
53	Cancer porteri	Arthropoda	0	0	0	0	0	0	0	0	0	0	0	0	0	0	0	0	0	0	0	0	0	0	0	0	0	0	0	0	0	0	0	0	0	0	0	0	0	0	0	0	0	0	0	0	0	0	0
54	Cancer plebejus	Arthropoda	0	0	0	0	0	0	0	0	0	0	0	0	0	0	0	0	0	0	0	0	0	0	0	0	0	0	0	0	0	0	0	0	0	0	0	0	0	0	0	0	0	0	0	0	0	0	0
55	Callianassa sp,	Arthropoda	0	0	0	0	0	0	0	0	0	0	0	0	0	0	0	0	0	0	0	0	0	0	0	0	0	0	0	0	0	0	0	0	0	0	0	0	0	0	0	0	0	0	0	0	0	0	0
56	Cycloxanthops bocky	Arthropoda	0	0	0	0	0	0	0	0	0	0	0	0	0	0	0	0	0	0	0	0	0	0	0	0	0	0	0	0	0	0	0	0	0	0	0	0	0	0	0	0	0	0	0	0	0	0	0
57	Corophium sp,	Arthropoda	0	0	0	0	0	0	0	0	0	0	0	0	0	0	0	0	0	0	0	0	0	0	0	0	0	0	0	0	0	0	0	0	0	0	0	0	0	0	0	0	0	0	0	0	0	0	0
58	Dexaminidae sp,	Arthropoda	0	0	0	0	0	0	0	0	0	0	0	0	0	0	0	0	0	0	0	0	0	0	0	0	0	0	0	0	0	0	0	0	0	0	0	0	0	0	0	0	0	0	0	0	0	0	0
59	Dyastilis sp,	Arthropoda	0	0	0	0	0	0	0	0	0	0	0	0	0	0	0	0	0	0	0	0	0	0	0	0	0	0	0	0	0	0	0	0	0	0	0	0	0	0	0	0	0	0	0	0	0	0	0
60	Hepatus chilensis	Arthropoda	0	0	0	0	0	0	0	0	0	0	0	0	0	0	0	0	0	0	0	0	0	0	0	0	0	0	0	0	0	0	0	0	0	0	0	0	0	0	0	0	52.6	0	0	0	0	0	0
61	Homalaspis plana	Mollusca	0	0	0	0	0	0	0	0	0	0	0	0	0	0	0	0	0	0	0	0	0	0	0	0	0	0	0	0	0	0	0	0	0	0	0	0	0	0	0	0	0	0	0	0	0	0	0
62	Betaeus truncatus	Arthropoda	0	0	0	0	0	0	0	0	0	0	0	0	0	0	0	0	0	0	0	0	0	105.2	0	0	0	0	0	0	0	0	0	52.6	0	0	0	0	0	0	0	0	0	0	0	0	0	0	0
63	Betaeus emarginatus	Arthropoda	0	0	0	0	0	0	0	0	0	0	0	0	0	0	0	0	0	0	0	0	0	0	0	0	0	0	0	0	0	0	0	0	0	0	0	0	0	0	0	0	0	0	0	0	0	0	0
64	Excirolana sp,	Arthropoda	0	0	0	0	0	0	0	0	0	0	0	0	0	0	0	0	0	0	0	0	0	0	0	0	0	0	0	0	0	0	0	0	0	0	0	0	0	0	0	0	0	0	0	0	0	0	0
65	Eudovenopus gracilipes	Arthropoda	0	315.6	0	105.2	210.4	105.2	105.2	105.2	105.2	0	0	0	0	0	0	0	0	0	0	473.4	683.8	368.2	4365.8	789	2314.4	3313.8	1472.8	2472.2	3419	0	0	0	0	0	0	0	0	0	0	1157.2	9047.2	157.8	1525.4	368.2	0	0	0
66	Eurypodius latreileii	Arthropoda	0	0	0	0	0	0	0	0	0	0	0	0	0	0	0	0	0	0	0	0	0	0	0	0	0	0	0	0	0	0	0	0	0	0	0	0	0	0	0	0	0	0	0	0	0	0	0
67	Gaudichaudia gaudichaudii	Arthropoda	0	0	0	0	0	0	0	0	0	0	0	0	0	0	0	0	0	0	0	0	0	0	0	0	0	0	0	0	0	0	0	0	0	0	0	0	0	0	0	0	0	0	0	0	0	0	0
68	Gomeza serrata	Arthropoda	0	0	0	0	0	0	0	0	0	0	0	0	0	0	0	0	0	0	0	0	0	0	0	0	0	0	0	0	0	0	0	0	0	0	0	0	0	0	0	0	0	0	0	0	0	0	0
69	Hyallidae	Arthropoda	0	0	0	0	0	0	0	0	0	0	0	0	0	0	0	0	0	0	0	0	0	0	0	0	0	0	0	0	0	0	0	0	0	0	0	0	0	0	0	0	0	0	0	0	0	0	0
70	Megalopa	Arthropoda	0	578.6	0	0	0	0	0	0	0	0	0	0	0	0	52.6	0	0	0	0	52.6	105.2	0	52.6	0	0	0	0	0	0	0	0	0	0	0	0	0	0	0	0	105.2	0	105.2	105.2	52.6	157.8	0	0
71	Mursia gaudichaudi	Arthropoda	0	0	0	0	0	0	0	0	0	0	0	0	0	0	0	0	0	0	0	0	0	0	0	0	0	0	0	52.6	0	105.2	0	52.6	0	0	0	0	0	0	0	0	0	0	0	0	0	0	0
72	Inachoides microrhynchus	Arthropoda	0	0	0	0	0	0	0	0	0	0	0	0	0	0	0	0	0	0	0	0	0	0	0	0	0	0	0	0	0	0	0	0	0	0	0	0	0	0	0	0	0	0	0	0	0	0	0
73	Mysis sp,	Arthropoda	0	0	0	0	0	0	0	0	0	0	0	0	0	0	0	0	0	0	0	0	0	0	0	0	0	0	0	0	0	0	0	0	0	0	0	0	0	0	0	0	0	0	0	0	0	0	0
74	Eufasidos	Arthropoda	0	105.2	0	0	52.6	0	0	0	0	0	0	0	0	0	0	0	0	0	0	0	0	0	0	0	0	0	0	0	0	0	0	0	0	0	0	0	0	0	0	0	0	0	0	0	0	0	0
75	Romaleon polyodon	Arthropoda	0	0	0	0	0	0	0	0	0	0	0	0	0	0	0	0	0	0	0	0	52.6	526	0	0	0	0	0	0	0	0	0	0	0	0	0	0	0	0	0	0	0	0	0	0	0	0	0
76	Paraxanthus barbiger	Arthropoda	0	0	0	0	0	0	0	0	0	0	0	0	0	0	0	0	0	0	0	0	0	0	0	0	0	0	0	0	0	0	0	0	0	0	0	0	0	0	0	0	0	0	0	0	0	0	0
77	Rhynchocinetes typus	Arthropoda	0	0	0	0	0	0	0	0	0	0	0	0	0	0	0	0	0	0	0	0	0	0	0	0	0	0	0	0	0	0	0	0	0	0	0	0	0	0	0	0	0	0	0	0	0	0	0
78	Latreutes antiborealis	Arthropoda	0	0	0	0	0	0	0	0	0	0	0	0	0	0	0	0	0	0	0	0	0	0	0	0	0	0	0	0	0	0	0	52.6	0	0	0	0	0	0	0	0	0	0	0	0	0	0	0
79	Lysianassoidea	Arthropoda	0	0	0	0	0	0	0	0	0	0	0	0	0	0	0	0	0	0	0	0	0	0	0	0	0	0	0	0	0	0	0	0	0	0	0	0	0	0	0	0	0	0	0	0	0	0	0
80	Liljeborgia sp,	Arthropoda	0	0	0	0	0	52.6	0	0	0	0	0	0	0	0	0	0	0	0	0	0	0	0	0	0	157.8	0	52.6	52.6	52.6	0	0	0	0	0	0	0	0	0	0	157.8	0	105.2	0	0	0	0	0
81	Jassa	Arthropoda	0	0	0	0	0	0	0	0	0	0	0	0	0	0	0	0	0	0	0	0	0	0	0	0	0	0	0	0	0	0	0	0	0	0	0	0	0	0	0	0	0	0	0	0	0	0	0
82	Nebalia	Arthropoda	0	0	0	0	0	0	0	0	0	0	0	0	0	0	0	0	0	0	0	0	0	0	0	0	0	0	0	0	0	0	0	0	0	0	0	0	0	0	0	0	0	0	0	0	0	0	0
83	Pagurus weddellii	Arthropoda	0	0	0	0	0	0	0	0	0	0	0	0	0	0	0	0	0	0	0	0	0	0	0	0	0	0	0	0	0	0	0	0	0	0	0	0	0	0	0	0	0	0	0	0	0	0	0
84	Pagurus gaudichaudii	Arthropoda	0	0	0	157.8	105.2	0	0	0	0	0	0	0	0	0	0	0	0	0	0	52.6	52.6	0	0	0	0	157.8	0	0	0	0	0	0	0	0	0	0	0	52.6	0	52.6	52.6	0	0	0	0	0	0
85	Pagurus edwardsii	Arthropoda	0	0	0	105.2	105.2	0	0	0	0	0	0	0	0	0	0	0	0	0	0	0	0	105.2	0	0	0	52.6	0	0	0	52.6	0	105.2	0	0	0	0	0	0	0	0	0	0	0	0	0	0	0
86	Pagurus perlatus	Arthropoda	0	0	0	0	0	0	0	0	0	0	0	0	0	0	0	0	0	0	0	0	0	0	0	0	0	0	0	0	0	0	0	0	0	0	0	0	0	0	0	0	0	0	0	0	0	0	0
87	Pagururs villosus	Arthropoda	0	0	0	0	0	0	0	0	0	0	0	0	0	0	0	0	0	0	0	0	0	0	0	0	0	0	0	0	0	0	0	0	0	0	0	0	0	0	0	0	0	0	0	0	0	0	0
88	Parametopella sp,	Arthropoda	0	0	0	0	0	0	0	0	0	0	0	0	0	0	0	0	0	0	0	0	0	0	0	0	0	0	0	0	0	0	0	0	0	0	0	0	0	0	0	0	0	0	0	0	0	0	0
89	Petrolisthes desmarestii	Arthropoda	0	0	0	0	0	0	0	0	0	0	0	0	0	0	0	0	0	0	0	0	0	0	0	0	0	0	0	0	0	0	0	0	0	0	0	0	0	0	0	0	0	0	0	0	0	0	0
90	Pilumnoides perlatus	Arthropoda	0	0	0	0	0	0	0	0	0	0	0	0	0	0	0	0	0	0	0	0	0	0	0	0	0	0	0	0	0	0	0	0	0	0	0	0	0	0	0	0	0	0	0	0	0	0	0
91	Pinnixia transversali	Arthropoda	210.4	157.8	52.6	105.2	0	52.6	0	0	0	0	0	0	105.2	0	0	0	0	0	0	0	52.6	0	52.6	0	0	0	0	0	0	0	0	0	0	0	0	0	0	0	0	0	0	0	0	105.2	0	0	0
92	Pinnixia valdiviensis	Arthropoda	0	0	0	0	157.8	0	105.2	0	0	0	0	0	0	0	0	0	0	0	0	0	0	0	0	0	0	0	0	0	0	0	0	0	0	0	0	0	0	0	0	315.6	157.8	0	0	210.4	210.4	0	0
93	Platyxanthus cokeri	Arthropoda	0	0	0	0	0	0	0	0	0	0	0	0	0	0	0	0	0	0	0	0	0	0	0	0	0	0	0	0	0	0	0	0	0	0	0	0	0	0	0	0	52.6	0	0	0	157.8	105.2	0
94	Pleuroncodes monodon	Arthropoda	0	0	0	0	0	0	0	0	0	0	0	0	0	0	0	0	0	0	0	0	0	0	0	0	0	0	0	0	0	0	0	0	0	0	0	0	0	0	0	0	0	0	0	0	0	0	0
95	Phoxocephalidae	Arthropoda	0	0	0	0	105.2	0	0	0	0	0	0	0	0	0	0	0	0	0	0	210.4	105.2	105.2	1420.2	368.2	0	0	0	0	0	0	0	0	0	0	0	0	0	0	0	52.6	841.6	105.2	157.8	0	0	0	52.6
96	Pseudocorystes sicarius	Arthropoda	0	0	0	0	0	0	0	0	0	0	0	0	0	0	0	0	0	0	0	0	0	0	0	0	0	0	0	0	0	0	0	0	0	0	0	0	0	0	0	0	0	0	0	0	0	0	0
97	Taliepus dentatus	Arthropoda	0	0	0	0	0	0	0	0	0	0	0	0	0	0	0	0	0	0	0	0	0	0	0	0	0	0	0	0	0	0	0	0	0	0	0	0	0	0	0	0	0	0	0	0	0	0	0
98	Thyphosistes sp,	Arthropoda	0	0	0	0	0	0	0	0	0	0	0	0	0	0	0	0	0	0	0	0	0	0	0	0	0	0	0	0	0	0	0	0	0	0	0	0	0	0	0	0	0	0	0	0	0	0	0
99	Stenothoidae	Arthropoda	0	0	0	0	0	0	0	0	0	0	0	0	0	0	0	0	0	0	0	0	0	0	0	0	0	0	0	0	0	0	0	0	0	0	0	0	0	0	0	0	0	0	0	0	0	0	0
100	Stomatopoda	Arthropoda	0	0	0	0	0	0	0	0	0	0	0	0	0	0	0	0	0	0	0	0	0	0	0	0	0	0	0	0	0	0	0	0	0	0	0	0	0	0	0	157.8	0	105.2	0	0	0	52.6	0
101	Squillidae	Arthropoda	0	0	0	0	0	0	0	0	0	0	0	0	0	0	0	0	0	0	0	0	0	0	0	0	0	0	0	0	0	0	0	0	0	0	0	0	0	0	0	0	0	0	420.8	157.8	0	0	0
102	Pisoides edwardsii	Arthropoda	0	420.8	0	263	0	0	0	0	0	0	0	0	0	0	0	0	0	0	0	157.8	157.8	0	0	0	0	0	0	0	0	0	0	0	0	0	0	0	0	0	0	0	0	105.2	3261.2	1157.2	0	0	0
103	Ostracodo indet,	Arthropoda	0	0	0	0	0	0	0	0	0	0	0	0	0	0	0	0	0	0	0	0	0	0	0	0	0	0	0	0	0	0	0	0	0	0	0	0	0	0	0	0	0	0	0	0	0	0	0
104	Caprella sp,	Arthropoda	0	0	0	0	0	0	0	0	0	0	52.6	52.6	0	0	0	0	0	0	0	0	0	0	0	0	0	0	0	0	0	0	0	0	0	0	0	0	0	0	0	0	0	0	0	0	0	0	0
105	Arenicola sp,	Annelida	0	0	0	0	0	0	0	0	0	0	0	0	0	0	0	0	0	0	0	0	0	0	0	0	0	0	0	0	0	0	0	0	0	0	0	0	0	0	0	52.6	0	0	52.6	0	0	0	0
106	Aglaophamus sp	Annelida	0	0	0	0	0	0	0	0	0	0	0	0	0	0	0	0	0	0	0	0	0	0	0	0	0	0	0	0	0	0	0	0	0	0	0	0	0	0	0	0	0	0	0	0	0	0	0
107	Arabellidae	Annelida	0	0	0	0	0	0	0	0	0	0	0	0	0	0	0	0	0	0	0	0	0	0	0	0	0	0	0	0	0	0	0	0	0	0	52.6	0	0	52.6	52.6	0	0	0	0	0	0	0	0
108	Capitellidae	Annelida	0	0	0	263	0	0	0	0	0	0	0	0	0	0	0	0	0	0	0	0	0	0	105.2	0	0	0	0	0	0	0	0	0	0	0	0	0	0	0	0	105.2	736.4	473.4	3156	210.4	0	0	0
109	Cossura sp,	Annelida	0	0	0	0	0	0	0	0	0	0	0	0	0	0	0	0	0	0	0	0	0	0	0	0	0	0	0	105.2	0	0	0	0	0	0	157.8	578.6	210.4	210.4	105.2	0	0	0	1893.6	157.8	0	0	0
110	Diopatra chilensis	Annelida	52.6	0	0	0	105.2	0	0	0	0	0	157.8	105.2	0	0	0	0	0	0	0	105.2	0	526	0	0	157.8	0	0	0	0	0	0	210.4	0	105.2	0	0	0	0	0	0	52.6	0	0	0	0	0	0
111	Diplocirrus sp,	Annelida	0	0	0	0	0	0	0	0	0	0	0	0	0	0	0	0	0	0	0	0	0	0	0	0	0	0	0	0	0	0	0	0	0	0	0	0	0	0	0	0	0	0	0	0	0	0	0
112	Eumida sp,	Annelida	0	0	0	0	0	0	0	0	0	0	0	0	0	0	0	0	0	0	0	0	0	0	0	0	0	0	0	0	0	0	0	0	0	0	0	0	0	0	0	0	0	0	0	0	0	0	0
113	Eunicidae	Annelida	0	0	0	0	0	0	0	0	0	0	0	0	0	0	0	0	0	0	0	0	0	0	0	0	0	0	0	0	0	0	0	52.6	0	0	0	0	0	0	0	0	0	0	0	0	0	0	0
114	Prionospio ehlersi	Annelida	0	0	0	0	0	0	0	0	0	0	0	0	0	0	0	0	0	0	0	0	0	0	0	0	0	0	0	0	0	0	0	0	0	0	0	0	0	0	0	0	0	0	0	0	52.6	0	0
115	Prionospio orensanzi	Annelida	0	0	0	0	0	52.6	0	0	0	105.2	0	0	0	52.6	0	0	0	0	0	0	52.6	0	263	0	263	0	420.8	2945.6	4102.8	0	0	263	0	315.6	0	0	0	210.4	52.6	0	4208	105.2	52.6	52.6	1367.6	8573.8	210.4
116	Prionospio peruana	Annelida	0	0	0	0	0	0	0	0	0	0	0	0	0	0	0	0	0	0	0	0	0	0	0	0	0	0	0	0	0	0	0	0	0	0	0	0	0	0	0	0	0	0	0	0	0	0	0
117	Prionospio cirrifera	Annelida	0	0	0	52.6	0	0	0	157.8	0	0	0	0	0	0	0	0	0	0	0	0	0	0	0	105.2	0	0	0	0	0	1315	946.8	0	0	1262.4	263	1998.8	946.8	157.8	157.8	0	0	0	0	0	0	0	0
118	Cirratullidae	Annelida	0	0	0	0	0	0	0	0	0	0	0	0	0	0	0	0	0	0	0	0	0	0	52.6	0	0	0	0	0	0	0	0	0	0	0	0	0	0	0	52.6	0	0	0	0	0	0	0	0
119	Lumbrineris sp,	Annelida	0	0	0	0	0	0	0	0	0	0	0	0	0	0	0	0	0	0	0	0	0	0	105.2	0	0	52.6	0	52.6	0	0	52.6	0	0	0	157.8	0	105.2	0	52.6	0	0	0	0	0	0	0	0
120	Hesionidae	Annelida	0	0	0	0	0	0	0	0	0	0	0	0	0	0	0	0	0	0	0	0	0	0	0	0	0	52.6	0	0	0	0	0	0	0	0	0	0	52.6	0	0	0	0	0	0	0	0	0	0
121	Nereididae	Annelida	0	0	0	0	0	0	0	0	0	0	0	0	52.6	157.8	0	0	0	0	0	0	0	0	0	0	0	0	0	0	0	315.6	52.6	157.8	263	526	0	0	52.6	0	0	0	0	0	0	0	0	0	0
122	Paraprionospio pinnata	Annelida	0	0	0	0	0	0	0	0	0	0	210.4	368.2	631.2	0	0	0	0	0	0	0	0	0	0	0	0	1735.8	0	105.2	0	368.2	157.8	0	0	157.8	1630.6	0	2524.8	2209.2	1893.6	0	52.6	0	0	0	157.8	105.2	0
123	Sabellidae	Annelida	0	0	0	0	0	0	0	0	0	0	0	0	0	0	0	0	0	0	0	0	0	0	0	0	0	0	0	0	0	0	0	0	0	0	0	0	0	0	0	0	0	0	0	0	0	0	0
124	Spiophanes bombyx	Annelida	0	0	0	105.2	0	0	0	0	0	0	0	0	0	0	0	0	0	0	0	0	0	0	0	0	0	157.8	0	0	0	0	0	0	0	0	0	0	0	0	0	473.4	0	105.2	263	52.6	52.6	105.2	0
125	Sigalionidae sp	Annelida	0	0	0	0	0	0	0	0	0	0	0	0	0	0	0	0	0	0	0	0	0	0	0	0	0	0	0	0	0	0	0	0	0	0	0	0	0	0	0	0	0	0	0	0	0	0	0
126	Scolelepis squamata	Annelida	0	0	0	0	0	0	0	0	0	0	0	0	0	0	0	0	0	0	0	0	0	0	52.6	0	0	0	0	0	0	0	0	0	0	0	0	0	0	0	0	0	0	0	0	0	0	0	0
127	Harmothoe sp	Annelida	0	0	0	0	0	0	0	0	0	0	0	0	0	0	0	0	0	0	0	0	0	0	0	0	0	0	0	0	0	0	0	0	0	0	0	0	0	0	0	0	0	0	0	0	0	0	0
128	Syllidae	Annelida	0	0	0	0	0	0	0	0	0	0	0	0	0	0	0	0	0	0	0	0	0	0	0	0	0	0	0	0	0	0	0	0	0	0	0	0	0	0	0	0	0	0	0	0	0	0	0
129	Magelona phyllisae	Annelida	210.4	0	0	0	157.8	0	0	0	0	0	105.2	473.4	999.4	1052	52.6	105.2	0	0	0	0	0	0	0	0	0	0	0	315.6	105.2	1157.2	0	0	0	3050.8	10467.4	1893.6	14096.8	7101	12729.2	0	0	0	0	0	105.2	368.2	52.6
130	Maldanidae	Annelida	0	0	0	0	0	0	0	0	0	0	0	0	0	0	0	0	0	0	0	0	0	0	0	0	0	0	0	0	0	0	0	0	0	0	0	0	0	0	0	0	0	0	0	0	0	0	0
131	Minuspio	Annelida	0	0	0	0	0	0	0	0	0	0	0	0	0	0	0	0	0	0	0	0	0	0	0	0	0	0	0	0	0	0	0	0	0	0	0	0	0	0	0	0	0	0	0	0	0	0	0
132	Glicera sp,	Annelida	0	0	0	0	0	0	0	0	0	0	52.6	0	0	0	0	0	0	0	0	0	0	0	0	0	0	0	157.8	52.6	105.2	0	0	0	0	0	0	0	0	0	0	52.6	0	0	0	0	0	0	157.8
133	Goniada sp,	Annelida	0	0	0	0	0	52.6	0	0	0	0	0	0	105.2	0	0	0	0	0	0	0	0	0	0	0	210.4	0	0	52.6	105.2	0	0	0	0	0	0	0	0	0	0	0	0	0	0	0	0	157.8	0
134	Nephtys ferruginea	Annelida	263	263	105.2	105.2	105.2	105.2	0	52.6	0	157.8	0	52.6	368.2	473.4	0	0	0	0	0	0	0	0	105.2	0	52.6	0	0	0	157.8	578.6	894.2	631.2	841.6	263	263	578.6	420.8	368.2	105.2	210.4	52.6	105.2	0	157.8	315.6	210.4	0
135	Opheliidae	Annelida	0	210.4	0	0	0	0	52.6	0	0	0	0	0	0	105.2	0	0	0	0	0	0	0	0	420.8	52.6	0	0	0	0	0	0	0	210.4	0	0	0	0	0	0	0	0	0	0	0	0	0	0	0
136	Leitoscoloplos chilensis	Annelida	0	0	0	0	0	52.6	0	0	0	0	0	0	0	0	0	0	0	0	0	0	0	0	0	0	0	0	0	0	52.6	0	0	210.4	578.6	0	52.6	0	0	0	0	52.6	578.6	0	0	0	368.2	1367.6	157.8
137	Onuphidae	Annelida	0	0	0	0	157.8	0	0	0	0	0	0	52.6	157.8	105.2	0	0	0	0	0	0	736.4	315.6	368.2	526	0	52.6	0	0	157.8	210.4	368.2	0	0	0	0	0	0	0	0	0	0	0	0	0	0	0	0
138	Palmyridae	Annelida	0	0	0	0	0	0	0	0	0	0	0	0	0	0	0	0	0	0	0	0	0	0	0	0	0	0	0	0	0	0	0	0	0	0	0	0	0	0	0	0	0	0	0	0	0	0	0
139	Pilargiidae	Annelida	0	0	0	0	0	0	0	0	0	0	0	0	0	0	0	0	0	0	0	0	0	263	0	0	0	0	0	0	0	0	0	0	0	0	0	0	0	0	52.6	0	0	0	0	0	0	0	0
140	Pectinariidae	Annelida	0	0	0	0	0	0	0	0	0	0	0	0	0	0	0	0	0	0	0	0	0	0	0	0	0	0	0	0	0	0	0	0	0	0	0	0	0	0	0	0	0	0	0	0	0	0	0
141	Polyodontidae	Annelida	0	0	0	0	0	0	0	0	0	0	0	0	0	0	0	0	0	0	0	0	0	0	0	0	0	0	0	0	0	0	0	0	0	0	0	0	0	0	0	0	0	0	0	0	0	0	0
142	Polynoidae	Annelida	0	0	0	0	52.6	0	0	0	0	0	0	0	0	0	0	0	0	0	0	0	0	0	105.2	0	0	0	0	0	52.6	0	0	0	0	0	0	0	0	0	0	52.6	0	52.6	0	52.6	0	0	0
143	Pholoides asperus	Annelida	0	0	0	0	0	0	0	0	0	0	0	0	0	0	0	0	0	0	0	0	0	52.6	0	0	0	0	0	0	0	0	0	0	0	0	0	0	0	0	0	0	0	0	0	0	0	0	0
144	Phyllodoce citrina	Annelida	0	0	0	0	0	0	0	0	0	0	0	0	0	0	0	0	0	0	0	0	0	0	52.6	0	0	0	0	0	0	0	0	0	0	0	0	0	0	0	0	0	0	0	0	0	0	0	0
145	Rhynchospio glutea	Annelida	0	0	0	0	0	0	0	0	0	0	0	0	0	0	0	0	0	0	0	0	0	0	0	0	0	0	0	0	0	0	0	0	0	0	0	157.8	0	105.2	0	0	0	0	0	0	0	0	0
146	Terebellidae	Annelida	0	0	0	0	0	0	0	0	0	0	0	0	0	0	0	0	0	0	0	0	0	0	0	0	0	0	0	0	0	0	0	0	0	0	0	0	0	0	0	0	0	0	0	0	0	0	0
147	Nematodo	Nematoda	0	1946.2	315.6	210.4	0	0	0	0	0	0	0	0	0	0	52.6	0	1367.6	105.2	52.6	0	0	0	0	0	0	0	105.2	0	0	105.2	0	0	0	0	3261.2	105.2	0	0	789	0	52.6	0	0	0	52.6	0	0
148	Nemertino	Nemertina	0	0	0	0	0	0	0	0	0	0	0	0	0	0	0	0	0	0	0	0	0	0	0	0	0	0	0	0	0	0	0	0	0	0	0	0	0	0	0	0	0	0	0	0	0	0	0
149	Thioploca	Proteobacteria	0	0	0	0	0	0	0	0	0	0	0	0	0	0	0	0	0	0	0	0	0	0	0	0	0	0	0	0	0	0	0	0	0	0	52.6	52.6	52.6	52.6	52.6	0	0	0	0	0	0	0	0
150	Sipunculidae	Sipuncula	0	0	0	0	0	0	0	0	0	0	0	0	0	0	0	0	0	0	0	0	0	0	0	0	0	0	0	0	0	0	0	0	0	0	0	0	0	0	0	0	0	0	0	0	0	0	0
151	Amphioxus sp,	Chordata	52.6	526	0	105.2	210.4	0	52.6	52.6	0	52.6	0	0	0	0	0	0	0	0	0	0	0	0	52.6	0	0	0	0	0	0	0	0	0	0	0	0	0	0	0	0	315.6	315.6	0	0	0	0	0	0
152	Antholoba achates	Cnidaria	0	0	0	0	0	0	0	0	0	0	0	0	0	0	0	0	0	0	0	0	0	0	0	0	0	0	0	0	0	0	0	0	0	0	0	0	0	0	0	0	0	0	0	0	0	0	0
153	Anthothoe chilensis	Cnidaria	0	0	0	0	0	0	0	0	0	0	0	0	0	0	0	0	0	0	0	0	0	0	0	0	0	0	0	0	0	0	0	0	0	0	0	0	0	0	0	0	0	0	0	0	0	0	0
154	Phymantea pluvia	Cnidaria	0	0	0	0	0	0	0	0	0	0	0	0	0	0	0	0	0	0	0	0	0	52.6	0	0	0	0	0	0	0	0	0	0	0	0	0	0	0	0	0	0	0	0	0	0	0	0	0
155	Patiria chilensis	Echinodermata	0	0	0	0	0	0	0	0	0	0	0	0	0	0	0	0	0	0	0	0	0	0	0	0	0	0	0	0	0	0	0	0	0	0	0	0	0	0	0	0	0	0	0	0	0	0	0
156	Odontaster penicillatus	Echinodermata	0	0	0	0	0	0	0	0	0	0	0	0	0	0	0	0	0	0	0	0	0	0	0	0	0	0	0	0	0	0	0	0	0	0	0	0	0	0	0	0	0	0	0	0	0	0	0
157	Ophiuro sp,	Echinodermata	0	0	0	0	0	0	0	0	0	0	0	0	0	0	0	0	0	0	0	0	0	0	0	0	0	0	0	0	0	0	0	0	0	0	0	0	0	0	0	0	0	0	0	0	0	0	0
158	Ahnfeltiopsis durvillei	Rhodophyta	0	0	0	0	0	0	0	0	0	0	0	0	0	0	0	0	0	0	0	0	0	0	0	0	0	0	0	0	0	0	0	0	0	0	0	0	0	0	0	0	0	0	0	0	0	0	0
159	Ulva sp,	Chlorophyta	0	0	0	0	0	52.6	52.6	0	52.6	52.6	0	0	0	0	0	0	0	0	0	0	0	0	0	0	0	0	0	0	0	0	0	0	0	0	0	0	0	0	0	0	0	0	0	0	0	0	0
160	Chaetomorpha	Chlorophyta	0	0	0	0	0	0	0	0	52.6	52.6	0	0	0	0	0	0	0	0	0	0	0	0	0	0	0	0	0	0	0	0	0	0	0	0	0	0	0	0	0	0	0	52.6	52.6	52.6	0	0	0
161	Cladophora sp,	Chlorophyta	0	0	0	0	0	0	0	0	0	0	0	0	0	0	0	0	0	0	0	0	0	0	0	0	0	0	0	0	0	0	0	0	0	0	0	0	0	0	0	0	0	0	0	0	0	0	0
162	chondracanthus chamissoi	Rhodophyta	0	0	0	0	0	0	0	0	0	0	0	0	0	0	0	0	0	0	0	0	0	0	0	0	0	0	0	0	0	0	0	0	0	0	0	0	0	0	0	0	0	0	0	0	0	0	0
163	Gelidium sp,	Rhodophyta	0	0	0	0	0	0	0	0	0	0	0	0	0	0	0	0	0	0	0	0	0	0	0	0	0	0	0	0	0	0	0	0	0	0	0	0	0	0	0	0	0	0	0	0	0	0	0
164	Gracilaria sp,	Rhodophyta	0	0	0	0	0	52.6	52.6	52.6	52.6	52.6	0	0	0	0	0	0	0	0	0	0	52.6	0	0	0	0	0	0	0	0	0	0	0	0	0	0	0	0	0	0	0	0	0	0	0	0	0	0
165	Gymnogongrus disciplinalis	Rhodophyta	0	0	0	0	0	0	0	0	0	0	0	0	0	0	0	0	0	0	0	0	0	0	0	0	0	0	0	0	0	0	0	0	0	0	0	0	0	0	0	0	0	0	0	0	0	0	0
166	Phycodrys ovifolia	Rhodophyta	0	0	0	0	0	0	0	0	0	0	0	0	0	0	0	0	0	0	0	0	0	0	0	0	0	0	0	0	0	0	0	0	0	0	0	0	0	0	0	0	0	0	0	0	0	0	0
167	Plocamium cartiageneum	Rhodophyta	0	0	0	0	0	0	0	0	0	0	0	0	0	0	0	0	0	0	0	0	0	0	0	0	0	0	0	0	0	0	0	0	0	0	0	0	0	0	0	0	0	0	0	0	0	0	0
168	Polyshioponia sp,	Rhodophyta	0	0	0	0	0	0	0	0	52.6	52.6	0	0	0	0	0	0	0	0	0	0	0	0	0	0	0	0	0	0	0	0	0	0	0	0	0	0	0	0	0	0	0	0	0	0	0	0	0
169	Priontis abbreviata	Rhodophyta	0	0	0	0	0	0	0	0	0	0	0	0	0	0	0	0	0	0	0	0	0	0	0	0	0	0	0	0	0	0	0	0	0	0	0	0	0	0	0	0	0	0	0	0	0	0	0
170	Ceramium	Rhodophyta	0	0	0	0	0	0	0	0	0	0	0	0	0	0	0	0	0	0	0	0	0	0	0	0	0	0	0	0	0	0	0	0	0	0	0	0	0	0	0	0	0	0	0	0	0	0	0
171	Glossophora	Rhodophyta	0	0	0	0	0	0	0	0	0	0	0	0	0	0	0	0	0	0	0	0	0	0	0	0	0	0	0	0	0	0	0	0	0	0	0	0	0	0	0	0	0	0	0	0	0	0	0
172	Lessonia sp.	Phaeophitya	0	0	0	0	0	0	0	0	0	0	0	0	0	0	0	0	0	0	0	0	0	0	0	0	0	0	0	0	0	0	0	0	0	0	0	0	0	0	0	0	0	0	0	0	0	0	0
173	Porphyra culumbiana	Rhodophyta	0	0	0	0	0	0	0	0	0	0	0	0	0	0	0	0	0	0	0	0	0	0	0	0	0	0	0	0	0	0	0	0	0	0	0	0	0	0	0	0	0	0	0	0	0	0	0
174	Ahnfeltia sp.	Rhodophyta	0	0	0	0	0	0	0	0	0	0	0	0	0	0	0	0	0	0	0	0	0	0	0	0	0	0	0	0	0	0	0	0	0	0	0	0	0	0	0	0	0	0	0	0	0	0	0
175	Cryptomenia	Rhodophyta	0	0	0	0	0	0	0	0	0	0	0	0	0	0	0	0	0	0	0	0	0	0	0	0	0	0	0	0	0	0	0	0	0	0	0	0	0	0	0	0	0	0	0	0	0	0	0
176	Rhodymenia sp.	Rhodophyta	0	0	0	0	0	0	0	0	0	0	0	0	0	0	0	0	0	0	0	52.6	52.6	0	52.6	52.6	0	0	0	0	52.6	0	0	0	0	0	0	0	0	52.6	0	0	52.6	0	0	0	0	0	0
[truncated: 792 more columns]

## Sheet: biomass
			Punta Rieles 8/10/2015					Punta Rieles 8/10/2015					Punta Rieles 8/10/2015				Punta Rieles 8/10/2015					Chacaya 8/10/2015					Chacaya 8/10/2015					Chacaya 8/10/2015					Chacaya 8/10/2015					Punta Rieles 14/11/2015					Punta Rieles 14/11/2015
	Taxa		Punto 10(1)	Punto 10-2	Punto 10-3	Punto 10-4	Punto 10-5	Punto 20-1	Punto 20-2	Punto 20-3	Punto 20-4	Punto 20-5	Punto 30-1	Punto 30-2	Punto 30-3	Punto 30-4	Punto 50-1	Punto 50-2	Punto 50-3	Punto 50-4	Punto 50-5	Punto 10-1	Punto 10-2	Punto 10-3	Punto 10-4	Punto 10-5	Punto 20-1	Punto 20-2	Punto 20-3	Punto 20-4	Punto 20-5	Punto 30-1	Punto 30-2	Punto 30-3	Punto 30-4	Punto 30-5	Punto 50-1	Punto 50-2	Punto 50-3	Punto 50-4	Punto 50-5	Punto 10-1	Punto 10-2	Punto 10-3	Punto 10-4	Punto 10-5	Punto 20-1	Punto 20-2	Punto 20-3
			Peso (mg)	Peso (mg)	Peso (mg)	Peso (mg)	Peso (mg)	Peso (mg)	Peso (mg)	Peso (mg)	Peso (mg)	Peso (mg)	Peso (mg)	Peso (mg)	Peso (mg)	Peso (mg)	Peso (mg)	Peso (mg)	Peso (mg)	Peso (mg)	Peso (mg)	Peso (mg)	Peso (mg)	Peso (mg)	Peso (mg)	Peso (mg)	Peso (mg)	Peso (mg)	Peso (mg)	Peso (mg)	Peso (mg)	Peso (mg)	Peso (mg)	Peso (mg)	Peso (mg)	Peso (mg)	Peso (mg)	Peso (mg)	Peso (mg)	Peso (mg)	Peso (mg)	Peso (mg)	Peso (mg)	Peso (mg)	Peso (mg)	Peso (mg)	Peso (mg)	Peso (mg)	Peso (mg)
1	Aeneator fontanei	Mollusca	0	0	0	0	260.549	0	0	0	0	0	0	0.22092	0	0	0	0	0	0	0	0	0	0	0	0	0	0	0	0	0	0	0	0	0	0	0	0	0	0	0	0	0	0	0	0	0	0	0
2	Agathotoma ordinaria	Mollusca	0	0	0	0	0	0	0	0	0	0	0	0	0	0	0	0	0	0	0	0	0	0	0	0	0	0	0	0	0	0	0	0	0	0	0	0	0	0	0	0	0	0	0	0	0	0	0
3	Argopecten purpuratus	Mollusca	0	0	0	0	0	0	0	0	0	0	0	0	0	0	0	0	0	0	0	0	0	0	0	0	0	0	0	0	0	0	0	0	0	0	0	0	0	0	0	0	0	0	0	0	0	0	0
4	Nassarius coppingeri	Mollusca	0	0	0	0	0	0	0	0	0	0	0	0	0	0	0	0	0	0	0	0	0	0	0	0	0	0	0	0	0	0	0	0	0	0	0	0	0	0	0	0	0	0	0	0	0	47.5241	0
5	Nassarius gayi	Mollusca	51.5533	55.4457	29.172	196.798	353.467	5.02856	0	0	0	0	15.112	35.3104	69.6161	33.1117	0	0	0	0	0	0	0	8.76842	0	0	38.6294	28.3198	33.1748	233.633	115.783	0	0	0.01052	12.5293	35.4103	0	0	11.7824	10.6252	0	73.5453	0	18.9044	13.1342	50.9168	17.8735	0	0
6	Alia Unifasciata	Mollusca	24.8377	0	5.72288	76.8749	303.392	0.38398	0	0.24196	0	0.80478	1.30448	1.79366	6.53818	0	0	0	0	0	0	50.7643	26.7208	210.779	0	15.0594	0	11.3037	0	14.0021	2.25654	0	0	19.9459	0	0	0	0	1.45176	0	0	0	0	0	0	0	0.45762	0	0
7	Cancellaria buccinoides	Mollusca	0	0	0	0	0	0	0	0	0	0	0	0	0	0	0	0	0	0	0	0	0	0	0	0	0	0	0	0	0	0	0	0	0	0	0	0	0	0	0	0	0	0	0	0	0	0	0
8	Calliostoma consimile	Mollusca	0	0	0	0	0	0	0	0	0	0	0	0	0	0	0	0	0	0	0	0	0	0	0	0	0	0	0	0	0	0	0	0	0	0	0	0	0	0	0	0	0	0	0	0	0	0	0
9	Calliostoma fonki	Mollusca	0	0	0	0	0	0	0	0	0	0	0	0	0	0	0	0	0	0	0	0	0	0	0	0	0	0	0	0	0	0	0	0	0	0	0	0	0	0	0	0	0	0	0	0	0	0	0
10	Calyptraea trochiformes	Mollusca	0	0	0	0	0	0	0	0	0	0	0	0	0	0	0	0	0	0	0	0	0	0	0	0	0	0	0	0	0	0	0	0	0	0	0	0	0	0	0	0	0	0	0	0	0	0	0
11	Caecum chilense	Mollusca	0	0	0	0	0	0	0	0	0	0	0	0	0	0	0	0	0	0	0	0	0	0	0	0	0	0	0	0	0	0	0	0	0	0	0	0	0	0	0	0	0	0	0.00526	0.08942	0	0	0
12	Chione peruviana	Mollusca	0	0	0	0	0	0	0	0	0	0	0	0	0	0	0	0	0	0	0	0	0	0	0	0	0	0	0	0	0	0	0	0	0	0	0	0	0	0	0	0	0	0	0	0	0	0	0
13	Choromytilus chorus	Mollusca	0	0	0	0	0	0	0	0	0	0	0	0	0	0	0	0	0	0	0	0	0	0	0	0	0	0	0	0	0	0	0	0	0	0	0	0	0	0	0	0	0	0	0	0	0	0	0
14	Collisella orbingy	Mollusca	0	0	0	0	0	0	0	0	0	0	0	0	0	0	0	0	0	0	0	0	0	0	0	0	0	0	0	0	0	0	0	0	0	0	0	0	0	0	0	0	0	0	0	0	0	0	0
15	Crepidula dilatata	Mollusca	0	0	0	0	0	0	0	0	0	0	0	0	0	0	0	0	0	0	0	0	0	0	0	0	0	0	0	0	0	0	0	0	0	0	0	0	0	0	0	0	0	0	0	0	0	0	0
16	Crucibulum quiriquinae	Mollusca	0	0	0	0	0	0	0	0	0	0	0	0	0	0	0	0	0	0	0	0	0	0	0	0	0	0	0	0	0	0	0	0	0	0	0	0	0	0	0	0	0	0	0	0	0	0	0
17	Entodesma	Mollusca	0	0	0	0	0	0	0	0	0	0	0	0	0	0	0	0	0	0	0	0	0	0	0	0	0	0	0	0	0	0	0	0	0	0	0	0	0	0	0	0	0	0	0	0	0	0	0
18	Fartulum sp,	Mollusca	0	7.43238	0	0	0	0.00526	0	0	0	0	0	0	0	0	0	0	0	0	0	0	0.00526	0	0	0	0	0	0	0	0	0	0	0	0	0	0	0	0	0	0	0	0	0	0	0	0	0	0
19	Fisurella peruviana	Mollusca	0	0	0	0	0	0	0	0	0	0	0	0	0	0	0	0	0	0	0	0	0	0	0	0	0	0	0	0	0	0	0	0	0	0	0	0	0	0	0	0	0	0	0	0	0	0	0
20	Fissurella costata	Mollusca	0	0	0	0	0	0	0	0	0	0	0	0	0	0	0	0	0	0	0	0	0	0	0.04208	0	0	0	0	0	0	0	0	0	0	0	0	0	0	0	0	0	0	0	0	0	0	0	0
21	Nucula pisum	Mollusca	0	0	0	0	0	0	0	0	0	0	0	0	0	0	0	0	0	0	0	0	0	0	0	0	0	0	0	0	0	0	0	0	0	0	0	0	0	0	0	0	0	0	0	0	0	0	0
22	Nuculana cuneata	Mollusca	0	0	0	0	0	0	0	0	0	0	0	0	0	0	0	0	0	0	0	0	0	0	0	0	0	0	0	0.8942	0	0	0	0	0	0	0	1.99354	0	0	0	0	0	0	0	0	0	0	0
23	Aulacomya ater	Mollusca	0	0	0	0	0	0	0	0	0	0	0	0	0	0	0	0	0	0	0	0	0	0	0	0	0	0.58386	0	0	0	0	0	0	0	0	0	0	0	0	0	0	0	0	0	0	0	0	0
24	Hiatella solida	Mollusca	0	0	0	0	0	0	0	0	0	0	0	0	0	0	0	0	0	0	0	0	0	0	0	0	0	0.95732	0	0.57334	0	0	0	0	0	0	0	0	0	0	0	0	0	0	0	0	0	0	0
25	Priene scabrum	Mollusca	0	0	0	0	0	0	0	0	0	0	0	0	0	0	0	0	0	0	0	0	0	311.802	0	0	0	0	0	0	0	0	0	0	0	0	0	0	0	0	0	0	0	0	0	0	0	0	0
26	Rissoina inca	Mollusca	0	0	0	0	0	0	0	0	0	0	0	0	0	0	0	0	0	0	0	0	0	0	0	0	0	0	0	0	0	0	0	0	0	0	0	0	0	0	0	0	0	0	0	0	0	0	0
27	Macoma inornata	Mollusca	0	0	0	0	0	0	0	0	0	0	0	0	0	0	0	0	0	0	0	0	0	0	0	0	0	0	0	0	0	0	0	0	0	0	0	0	0	0	0	0	0	0	0	0	0	0	0
28	Mysella sp,	Mollusca	7.50076	5.21266	4.59724	5.95432	0	1.93042	0	0	0.83634	2.01458	0	0	0	0	0	0	0	0	0	0	31.2549	0	0	0	0.30508	0	0.28404	0	0	0	0	0	0	0	0	0	0	0	0	1.90412	0	0	2.19868	0.03682	0	0	0
29	Chiton sp	Mollusca	0	0	0	0	0	0	0	0	0	0	0	0	0	0	0	0	0	0	0	0	0	0	0	0	0	0	0	0	0	0	0	0	0	0	0	0	0	0	0	0	0	0	0	0	0	0	0
30	Tonicia elegans	Mollusca	0	0	0	0	0	0	0	0	0	0	0	0	0	0	0	0	0	0	0	0	0	0	0	0	0	0	0	0	0	0	0	0	0	0	0	0	0	0	0	0	0	0	0	0	0	0	0
31	Tagelus dombeii	Mollusca	0	0	0	0	6.40668	0	0	0	0	0	0	0	0	0.8416	0	0	0	0	0	0	0	0	0	0	0	0	0	0	0	0	0	0	0	0	0	0	0	0	0	21.0032	0	39.5605	0	11.2669	0	0	0
32	Thais chocolata	Mollusca	0	0	0	0	0	0	0	0	0	0	0	0	0	0	0	0	0	0	0	0	0	0	0	0	0	0	0	0	0	0	0	0	0	0	0	0	0	0	0	0	0	0	0	0	0	0	0
33	thyasira sp,	Mollusca	0	0	0	0	0	0	0	0	0	0	0	0	0	0	0	0	0	0	0	0	0	0	0	0	0	0	0	0	0	0	0	0	0	0	0	0	0	0	0	0	0	0	0	0	0	0	0
34	Salitra radwini	Mollusca	0	0	0	0	0	0	0	0	0	0	0	0	0	0	0	0	0	0	0	0	0	0	0	0	0	0	0	0	0	0	0	2.75624	0	0	0	0	0	0	0	0	0	0	0	0	0	0	0
35	Semimytilus algosus	Mollusca	0	0	0	0	0	0	0	0	0	0	0	0	0	0	0	0	0	0	0	0	0	0	0	0	0	0	0	0	0	0	0	0	0	0	0	0	0	0	0	0	0.06312	0	0	0	0	0	0
36	Oliva peruviana	Mollusca	0	0	0	0	0	0	0	0	0	0	0	0	0	0	0	0	0	0	0	398.282	244.7	0	0	0	0	0	0	0	0	0	0	0	0	0	0	0	0	0	0	0	216.496	0	0	0	0	0	0
37	Pandora cornuta	Mollusca	0	0	0	0	0	0	0	0	0	0	0	0	0	0	0	0	0	0	0	0	0	0	0	0	0	0	0	0	0	0	0	0	0	0	0	0	0	0	0	0	0	0	0	0	0	0	0
38	Polinices uber	Mollusca	0	0	0	0	0	0	0	0	0	0	0	0	0	0	0	0	0	0	0	0	0	0	0	0	0	0	0	0	0	0	0	0	0	0	0	0	0	0	0	0	0	0	0	0	0	0	0
39	Protothaca thaca	Mollusca	0	0	0	0	0	0	0	0	0	0	0	0	0	0	0	0	0	0	0	0	0	0	0	0	0	0	0	0	0	0	0	0	0	0	0	0	0	0	0	0	0	0	0	0	0	0	0
40	Tegula euryomphala	Mollusca	0	0	0	0	0	0	0	0	0	0	0	0	0	0	0	0	0	0	0	0	0	0	0	0	0	0	0	0	0	0	0	0	0	0	0	0	0	0	0	0	0	0	0	0	0	0	0
41	Scurria zebrina	Mollusca	0	0	0	0	0	0	0	0	0	0	0	0	0	0	0	0	0	0	0	0.58386	0	0	0	0	0	0	0	0	0	0	0	0	0	0	0	0	0	0	0	0	0	0	0	0	0	0	0
42	Tegula luctuosa	Mollusca	0	0	0	0	0	0	0	0	0	0	0	0	0	0	0	0	0	0	0	0	0	0	0	0	0	0	0	0	0	0	0	0	0	0	0	0	0	0	0	0	0	0	0	0	0	0	0
43	Turritella cingulata	Mollusca	0	0	0	0	0	0	0	0	0	0	0	0	0	0	0	0	0	0	0	0	0	0	0	0	0	0	0	0	0	0	0	0	0	0	0	0	0	0	0	0	0	0	0.0263	0	0	0	0
44	Epitonium sp,	Mollusca	0	0	0	0	0	0	0	0	0	0	0	0	0	0	0	0	0	0	0	0	0	0	0	0	0	0	0.08416	0.27878	0	0	0	2.28284	0.1052	0	0	0	0	0	0	0	0	0	0	0	0	0	0
45	Xanthochorus buxea	Mollusca	0	0	0	0	0	0	0	0	0	0	0	0	0	0	0	0	0	0	0	0	0	0	0	0	0	0	0	0	0	0	0	0	0	0	0	0	0	0	0	0	0	0	0	0	0	0	0
46	Xanthochorus crassidiformis	Mollusca	0	0	0	0	0	0	0	0	0	0	0	0	0	0	0	0	0	0	0	0	0	0	0	0	0	0	0	0	0	0	0	0	0	0	0	0	0	0	0	0	0	0	0	0	0	0	0
47	Acanthonyx petiverii	Arthropoda	0	0	0	0	0	0	0	0	0	0	0	0	0	0	0	0	0	0	0	0	0	0	0	0	0	0	0	0	0	0	0	0	0	0	0	0	0	0	0	0	0	0	0	0	0	0	0
48	Alpheopsis chilensis	Arthropoda	0	0	0	0	0	0	0	0	0	0	0	0	0	0	0	0	0	0	0	0	0	0	0	0	0	0	0	0	0	0	0	0	0	0	0	0	0	0	0	0	0	0	0	0	0	0	0
49	Alpheus inca	Arthropoda	0	0	0	0	0	0	0	0	0	0	0	0	0	0	0	0	0	0	0	0.11046	0	0	0	0	0	0	0	0	0	0	0	0	0	0	0	0	0	0	0	0	0	0	0	0	0	0	0
50	Aora typica	Arthropoda	0	0	0	0	0.00526	0	0	0	0	0	0	0	0	0	0	0	0	0	0	0.16306	0.00526	0.53652	0.18936	8.32658	0	0.00526	0	0	0	0	0	0	0	0	0	0	0	0	0	0.03156	0.09994	0	0	0	0	0	0
51	Ampelisca sp.	Arthropoda	0	0	0	0	0	0	0	0	0	0	0	0	0	0	0.00526	0	0	0	0	0	0	0	0	0	0	0	0	0	0.00526	8.22664	0	0	0.00526	0.00526	0	0	11.188	0.00526	0.00526	0	0	0	0	0	0	0.00526	0
52	Cancer sp,	Arthropoda	0	0	0	0	0	0	0	0	0	0	0	0	0	0	0	0	0	0	0	0	0	0	0	0	0	0	0	0	0	0	0	0	0	0	0	0	0	0	0	0	0	0	0	0	0	0	0
53	Cancer porteri	Arthropoda	0	0	0	0	0	0	0	0	0	0	0	0	0	0	0	0	0	0	0	0	0	0	0	0	0	0	0	0	0	0	0	0	0	0	0	0	0	0	0	0	0	0	0	0	0	0	0
54	Cancer plebejus	Arthropoda	0	0	0	0	0	0	0	0	0	0	0	0	0	0	0	0	0	0	0	0	0	0	0	0	0	0	0	0	0	0	0	0	0	0	0	0	0	0	0	0	0	0	0	0	0	0	0
55	Callianassa sp,	Arthropoda	0	0	0	0	0	0	0	0	0	0	0	0	0	0	0	0	0	0	0	0	0	0	0	0	0	0	0	0	0	0	0	0	0	0	0	0	0	0	0	0	0	0	0	0	0	0	0
56	Cycloxanthops bocky	Arthropoda	0	0	0	0	0	0	0	0	0	0	0	0	0	0	0	0	0	0	0	0	0	0	0	0	0	0	0	0	0	0	0	0	0	0	0	0	0	0	0	0	0	0	0	0	0	0	0
57	Corophium sp,	Arthropoda	0	0	0	0	0	0	0	0	0	0	0	0	0	0	0	0	0	0	0	0	0	0	0	0	0	0	0	0	0	0	0	0	0	0	0	0	0	0	0	0	0	0	0	0	0	0	0
58	Dexaminidae sp,	Arthropoda	0	0	0	0	0	0	0	0	0	0	0	0	0	0	0	0	0	0	0	0	0	0	0	0	0	0	0	0	0	0	0	0	0	0	0	0	0	0	0	0	0	0	0	0	0	0	0
59	Dyastilis sp,	Arthropoda	0	0	0	0	0	0	0	0	0	0	0	0	0	0	0	0	0	0	0	0	0	0	0	0	0	0	0	0	0	0	0	0	0	0	0	0	0	0	0	0	0	0	0	0	0	0	0
60	Hepatus chilensis	Arthropoda	0	0	0	0	0	0	0	0	0	0	0	0	0	0	0	0	0	0	0	0	0	0	0	0	0	0	0	0	0	0	0	0	0	0	0	0	0	0	0	0	0.06312	0	0	0	0	0	0
61	Homalaspis plana	Mollusca	0	0	0	0	0	0	0	0	0	0	0	0	0	0	0	0	0	0	0	0	0	0	0	0	0	0	0	0	0	0	0	0	0	0	0	0	0	0	0	0	0	0	0	0	0	0	0
62	Betaeus truncatus	Arthropoda	0	0	0	0	0	0	0	0	0	0	0	0	0	0	0	0	0	0	0	0	0	0.16306	0	0	0	0	0	0	0	0	0	23.0756	0	0	0	0	0	0	0	0	0	0	0	0	0	0	0
63	Betaeus emarginatus	Arthropoda	0	0	0	0	0	0	0	0	0	0	0	0	0	0	0	0	0	0	0	0	0	0	0	0	0	0	0	0	0	0	0	0	0	0	0	0	0	0	0	0	0	0	0	0	0	0	0
64	Excirolana sp,	Arthropoda	0	0	0	0	0	0	0	0	0	0	0	0	0	0	0	0	0	0	0	0	0	0	0	0	0	0	0	0	0	0	0	0	0	0	0	0	0	0	0	0	0	0	0	0	0	0	0
65	Eudovenopus gracilipes	Arthropoda	0	0.00526	0	0.00526	0.00526	0.00526	0.00526	0.00526	0.00526	0	0	0	0	0	0	0	0	0	0	0.00526	5.37046	0.00526	0.26826	0.00526	13.8496	0.2893	11.2091	0.22092	0.3419	0	0	0	0	0	0	0	0	0	0	0.12624	1.25714	0.04734	0.11046	0.0789	0	0	0
66	Eurypodius latreileii	Arthropoda	0	0	0	0	0	0	0	0	0	0	0	0	0	0	0	0	0	0	0	0	0	0	0	0	0	0	0	0	0	0	0	0	0	0	0	0	0	0	0	0	0	0	0	0	0	0	0
67	Gaudichaudia gaudichaudii	Arthropoda	0	0	0	0	0	0	0	0	0	0	0	0	0	0	0	0	0	0	0	0	0	0	0	0	0	0	0	0	0	0	0	0	0	0	0	0	0	0	0	0	0	0	0	0	0	0	0
68	Gomeza serrata	Arthropoda	0	0	0	0	0	0	0	0	0	0	0	0	0	0	0	0	0	0	0	0	0	0	0	0	0	0	0	0	0	0	0	0	0	0	0	0	0	0	0	0	0	0	0	0	0	0	0
69	Hyallidae	Arthropoda	0	0	0	0	0	0	0	0	0	0	0	0	0	0	0	0	0	0	0	0	0	0	0	0	0	0	0	0	0	0	0	0	0	0	0	0	0	0	0	0	0	0	0	0	0	0	0
70	Megalopa	Arthropoda	0	0.00526	0	0	0	0	0	0	0	0	0	0	0	0	0.00526	0	0	0	0	0.00526	11.9928	0	0.02104	0	0	0	0	0	0	0	0	0	0	0	0	0	0	0	0	0.13676	0	0.27352	0.08942	0.17884	0.15254	0	0
71	Mursia gaudichaudi	Arthropoda	0	0	0	0	0	0	0	0	0	0	0	0	0	0	0	0	0	0	0	0	0	0	0	0	0	0	0	3.30854	0	2.88248	0	0.95206	0	0	0	0	0	0	0	0	0	0	0	0	0	0	0
72	Inachoides microrhynchus	Arthropoda	0	0	0	0	0	0	0	0	0	0	0	0	0	0	0	0	0	0	0	0	0	0	0	0	0	0	0	0	0	0	0	0	0	0	0	0	0	0	0	0	0	0	0	0	0	0	0
73	Mysis sp,	Arthropoda	0	0	0	0	0	0	0	0	0	0	0	0	0	0	0	0	0	0	0	0	0	0	0	0	0	0	0	0	0	0	0	0	0	0	0	0	0	0	0	0	0	0	0	0	0	0	0
74	Eufasidos	Arthropoda	0	0.00526	0	0	0.00526	0	0	0	0	0	0	0	0	0	0	0	0	0	0	0	0	0	0	0	0	0	0	0	0	0	0	0	0	0	0	0	0	0	0	0	0	0	0	0	0	0	0
75	Romaleon polyodon	Arthropoda	0	0	0	0	0	0	0	0	0	0	0	0	0	0	0	0	0	0	0	0	0.27352	1.80944	0	0	0	0	0	0	0	0	0	0	0	0	0	0	0	0	0	0	0	0	0	0	0	0	0
76	Paraxanthus barbiger	Arthropoda	0	0	0	0	0	0	0	0	0	0	0	0	0	0	0	0	0	0	0	0	0	0	0	0	0	0	0	0	0	0	0	0	0	0	0	0	0	0	0	0	0	0	0	0	0	0	0
77	Rhynchocinetes typus	Arthropoda	0	0	0	0	0	0	0	0	0	0	0	0	0	0	0	0	0	0	0	0	0	0	0	0	0	0	0	0	0	0	0	0	0	0	0	0	0	0	0	0	0	0	0	0	0	0	0
78	Latreutes antiborealis	Arthropoda	0	0	0	0	0	0	0	0	0	0	0	0	0	0	0	0	0	0	0	0	0	0	0	0	0	0	0	0	0	0	0	25.39	0	0	0	0	0	0	0	0	0	0	0	0	0	0	0
79	Lysianassoidea	Arthropoda	0	0	0	0	0	0	0	0	0	0	0	0	0	0	0	0	0	0	0	0	0	0	0	0	0	0	0	0	0	0	0	0	0	0	0	0	0	0	0	0	0	0	0	0	0	0	0
80	Liljeborgia sp,	Arthropoda	0	0	0	0	0	0.00526	0	0	0	0	0	0	0	0	0	0	0	0	0	0	0	0	0	0	0.00526	0	0.00526	0.00526	0.00526	0	0	0	0	0	0	0	0	0	0	0.0526	0	0.00526	0	0	0	0	0
81	Jassa	Arthropoda	0	0	0	0	0	0	0	0	0	0	0	0	0	0	0	0	0	0	0	0	0	0	0	0	0	0	0	0	0	0	0	0	0	0	0	0	0	0	0	0	0	0	0	0	0	0	0
82	Nebalia	Arthropoda	0	0	0	0	0	0	0	0	0	0	0	0	0	0	0	0	0	0	0	0	0	0	0	0	0	0	0	0	0	0	0	0	0	0	0	0	0	0	0	0	0	0	0	0	0	0	0
83	Pagurus weddellii	Arthropoda	0	0	0	0	0	0	0	0	0	0	0	0	0	0	0	0	0	0	0	0	0	0	0	0	0	0	0	0	0	0	0	0	0	0	0	0	0	0	0	0	0	0	0	0	0	0	0
84	Pagurus gaudichaudii	Arthropoda	0	0	0	0.00526	0.21566	0	0	0	0	0	0	0	0	0	0	0	0	0	0	0.00526	6.22784	0	0	0	0	8.08988	0	0	0	0	0	0	0	0	0	0	0	0.00526	0	0.04208	0.00526	0	0	0	0	0	0
85	Pagurus edwardsii	Arthropoda	0	0	0	0.72062	0.32086	0	0	0	0	0	0	0	0	0	0	0	0	0	0	0	0	0.42606	0	0	0	15.012	0	0	0	0.00526	0	0.84686	0	0	0	0	0	0	0	0	0	0	0	0	0	0	0
86	Pagurus perlatus	Arthropoda	0	0	0	0	0	0	0	0	0	0	0	0	0	0	0	0	0	0	0	0	0	0	0	0	0	0	0	0	0	0	0	0	0	0	0	0	0	0	0	0	0	0	0	0	0	0	0
87	Pagururs villosus	Arthropoda	0	0	0	0	0	0	0	0	0	0	0	0	0	0	0	0	0	0	0	0	0	0	0	0	0	0	0	0	0	0	0	0	0	0	0	0	0	0	0	0	0	0	0	0	0	0	0
88	Parametopella sp,	Arthropoda	0	0	0	0	0	0	0	0	0	0	0	0	0	0	0	0	0	0	0	0	0	0	0	0	0	0	0	0	0	0	0	0	0	0	0	0	0	0	0	0	0	0	0	0	0	0	0
89	Petrolisthes desmarestii	Arthropoda	0	0	0	0	0	0	0	0	0	0	0	0	0	0	0	0	0	0	0	0	0	0	0	0	0	0	0	0	0	0	0	0	0	0	0	0	0	0	0	0	0	0	0	0	0	0	0
90	Pilumnoides perlatus	Arthropoda	0	0	0	0	0	0	0	0	0	0	0	0	0	0	0	0	0	0	0	0	0	0	0	0	0	0	0	0	0	0	0	0	0	0	0	0	0	0	0	0	0	0	0	0	0	0	0
91	Pinnixia transversali	Arthropoda	2.29336	0.98888	0.45236	0.95206	0	0.89946	0	0	0	0	0	0	2.99294	0	0	0	0	0	0	0	0.6049	0	0.71536	0	0	0	0	0	0	0	0	0	0	0	0	0	0	0	0	0	0	0	0	1.00466	0	0	0
92	Pinnixia valdiviensis	Arthropoda	0	0	0	0	0.51022	0	1.22032	0	0	0	0	0	0	0	0	0	0	0	0	0	0	0	0	0	0	0	0	0	0	0	0	0	0	0	0	0	0	0	0	2.08822	0.29982	0	0	1.80944	0.13676	0	0
93	Platyxanthus cokeri	Arthropoda	0	0	0	0	0	0	0	0	0	0	0	0	0	0	0	0	0	0	0	0	0	0	0	0	0	0	0	0	0	0	0	0	0	0	0	0	0	0	0	0	0.21566	0	0	0	0.1052	0.05786	0
94	Pleuroncodes monodon	Arthropoda	0	0	0	0	0	0	0	0	0	0	0	0	0	0	0	0	0	0	0	0	0	0	0	0	0	0	0	0	0	0	0	0	0	0	0	0	0	0	0	0	0	0	0	0	0	0	0
95	Phoxocephalidae	Arthropoda	0	0	0	0	0.44184	0	0	0	0	0	0	0	0	0	0	0	0	0	0	0.00526	0.01052	0.01052	0.07364	0.01052	0	0	0	0	0	0	0	0	0	0	0	0	0	0	0	0.00526	0.24722	0.0263	0.06838	0	0	0	0.00526
96	Pseudocorystes sicarius	Arthropoda	0	0	0	0	0	0	0	0	0	0	0	0	0	0	0	0	0	0	0	0	0	0	0	0	0	0	0	0	0	0	0	0	0	0	0	0	0	0	0	0	0	0	0	0	0	0	0
97	Taliepus dentatus	Arthropoda	0	0	0	0	0	0	0	0	0	0	0	0	0	0	0	0	0	0	0	0	0	0	0	0	0	0	0	0	0	0	0	0	0	0	0	0	0	0	0	0	0	0	0	0	0	0	0
98	Thyphosistes sp,	Arthropoda	0	0	0	0	0	0	0	0	0	0	0	0	0	0	0	0	0	0	0	0	0	0	0	0	0	0	0	0	0	0	0	0	0	0	0	0	0	0	0	0	0	0	0	0	0	0	0
99	Stenothoidae	Arthropoda	0	0	0	0	0	0	0	0	0	0	0	0	0	0	0	0	0	0	0	0	0	0	0	0	0	0	0	0	0	0	0	0	0	0	0	0	0	0	0	0	0	0	0	0	0	0	0
100	Stomatopoda	Arthropoda	0	0	0	0	0	0	0	0	0	0	0	0	0	0	0	0	0	0	0	0	0	0	0	0	0	0	0	0	0	0	0	0	0	0	0	0	0	0	0	0.1841	0	0.06312	0	0	0	0.05786	0
101	Squillidae	Arthropoda	0	0	0	0	0	0	0	0	0	0	0	0	0	0	0	0	0	0	0	0	0	0	0	0	0	0	0	0	0	0	0	0	0	0	0	0	0	0	0	0	0	0	3.98708	0.17884	0	0	0
102	Pisoides edwardsii	Arthropoda	0	0.00526	0	0.01052	0	0	0	0	0	0	0	0	0	0	0	0	0	0	0	0.00526	0.00526	0	0	0	0	0	0	0	0	0	0	0	0	0	0	0	0	0	0	0	0	0.00526	0.28404	0.16306	0	0	0
103	Ostracodo indet,	#REF!	0	0	0	0	0	0	0	0	0	0	0	0	0	0	0	0	0	0	0	0	0	0	0	0	0	0	0	0	0	0	0	0	0	0	0	0	0	0	0	0	0	0	0	0	0	0	0
104	Caprella sp,	Arthropoda	0	0	0	0	0	0	0	0	0	0	0.00526	0.00526	0	0	0	0	0	0	0	0	0	0	0	0	0	0	0	0	0	0	0	0	0	0	0	0	0	0	0	0	0	0	0	0	0	0	0
105	Arenicola sp,	Annelida	0	0	0	0	0	0	0	0	0	0	0	0	0	0	0	0	0	0	0	0	0	0	0	0	0	0	0	0	0	0	0	0	0	0	0	0	0	0	0	3.66622	0	0	0.21566	0	0	0	0
106	Aglaophamus sp	Annelida	0	0	0	0	0	0	0	0	0	0	0	0	0	0	0	0	0	0	0	0	0	0	0	0	0	0	0	0	0	0	0	0	0	0	0	0	0	0	0	0	0	0	0	0	0	0	0
107	Arabellidae	Annelida	0	0	0	0	0	0	0	0	0	0	0	0	0	0	0	0	0	0	0	0	0	0	0	0	0	0	0	0	0	0	0	0	0	0	0.2367	0	0	0.09994	0.45236	0	0	0	0	0	0	0	0
108	Capitellidae	Annelida	0	0	0	0.00526	0	0	0	0	0	0	0	0	0	0	0	0	0	0	0	0	0	0	0.00526	0	0	0	0	0	0	0	0	0	0	0	0	0	0	0	0	0.00526	0.37346	0.15254	1.87782	0.18936	0	0	0
109	Cossura sp,	Annelida	0	0	0	0	0	0	0	0	0	0	0	0	0	0	0	0	0	0	0	0	0	0	0	0	0	0	0	0.00526	0	0	0	0	0	0	0.00526	2.2881	0.00526	0.00526	0.00526	0	0	0	1.88308	0.00526	0	0	0
110	Diopatra chilensis	Annelida	1.45702	0	0	0	0.37346	0	0	0	0	0	0.91524	0.45762	0	0	0	0	0	0	0	0.9994	0	5.13902	0	0	0.00526	0	0	0	0	0	0	0.18936	0	0.00526	0	0	0	0	0	0	0.32086	0	0	0	0	0	0
111	Diplocirrus sp,	Annelida	0	0	0	0	0	0	0	0	0	0	0	0	0	0	0	0	0	0	0	0	0	0	0	0	0	0	0	0	0	0	0	0	0	0	0	0	0	0	0	0	0	0	0	0	0	0	0
112	Eumida sp,	Annelida	0	0	0	0	0	0	0	0	0	0	0	0	0	0	0	0	0	0	0	0	0	0	0	0	0	0	0	0	0	0	0	0	0	0	0	0	0	0	0	0	0	0	0	0	0	0	0
113	Eunicidae	Annelida	0	0	0	0	0	0	0	0	0	0	0	0	0	0	0	0	0	0	0	0	0	0	0	0	0	0	0	0	0	0	0	0.00526	0	0	0	0	0	0	0	0	0	0	0	0	0	0	0
114	Prionospio ehlersi	Annelida	0	0	0	0	0	0	0	0	0	0	0	0	0	0	0	0	0	0	0	0	0	0	0	0	0	0	0	0	0	0	0	0	0	0	0	0	0	0	0	0	0	0	0	0	0.02104	0	0
115	Prionospio orensanzi	Annelida	0	0	0	0	0	0.00526	0	0	0	0.00526	0	0	0	0.00526	0	0	0	0	0	0	0.00526	0	9.71522	0	0.00526	0	0.00526	0.06838	8.06884	0	0	0.00526	0	0.00526	0	0	0	0.00526	0.00526	0	0.67328	0.00526	0.03156	0.00526	0.44184	0.74692	0.01052
116	Prionospio peruana	Annelida	0	0	0	0	0	0	0	0	0	0	0	0	0	0	0	0	0	0	0	0	0	0	0	0	0	0	0	0	0	0	0	0	0	0	0	0	0	0	0	0	0	0	0	0	0	0	0
117	Prionospio cirrifera	Annelida	0	0	0	0.00526	0	0	0	0.00526	0	0	0	0	0	0	0	0	0	0	0	0	0	0	0	0.00526	0	0	0	0	0	0.00526	0.00526	0	0	3.34536	0.00526	6.0753	9.84146	0.00526	0.00526	0	0	0	0	0	0	0	0
118	Cirratullidae	Annelida	0	0	0	0	0	0	0	0	0	0	0	0	0	0	0	0	0	0	0	0	0	0	0.00526	0	0	0	0	0	0	0	0	0	0	0	0	0	0	0	0.00526	0	0	0	0	0	0	0	0
119	Lumbrineris sp,	Annelida	0	0	0	0	0	0	0	0	0	0	0	0	0	0	0	0	0	0	0	0	0	0	0.56808	0	0	0.00526	0	11.2143	0	0	0.00526	0	0	0	0.67854	0	0.49444	0	0.27352	0	0	0	0	0	0	0	0
120	Hesionidae	Annelida	0	0	0	0	0	0	0	0	0	0	0	0	0	0	0	0	0	0	0	0	0	0	0	0	0	0.00526	0	0	0	0	0	0	0	0	0	0	0.09994	0	0	0	0	0	0	0	0	0	0
121	Nereididae	Annelida	0	0	0	0	0	0	0	0	0	0	0	0	0.98888	0.00526	0	0	0	0	0	0	0	0	0	0	0	0	0	0	0	7.15886	0.00526	0.00526	9.02616	11.9349	0	0	0.24722	0	0	0	0	0	0	0	0	0	0
122	Paraprionospio pinnata	Annelida	0	0	0	0	0	0	0	0	0	0	0.00526	0.33138	0.50496	0	0	0	0	0	0	0	0	0	0	0	0	8.62114	0	0.00526	0	0.00526	0.00526	0	0	0.00526	0.3945	0	1.51488	1.77262	0.58386	0	0.00526	0	0	0	0.00526	0.00526	0
123	Sabellidae	Annelida	0	0	0	0	0	0	0	0	0	0	0	0	0	0	0	0	0	0	0	0	0	0	0	0	0	0	0	0	0	0	0	0	0	0	0	0	0	0	0	0	0	0	0	0	0	0	0
124	Spiophanes bombyx	Annelida	0	0	0	16.8373	0	0	0	0	0	0	0	0	0	0	0	0	0	0	0	0	0	0	0	0	0	0.00526	0	0	0	0	0	0	0	0	0	0	0	0	0	0.75218	0	0.05786	0.48392	0.14728	0.00526	0.16306	0
125	Sigalionidae sp		0	0	0	0	0	0	0	0	0	0	0	0	0	0	0	0	0	0	0	0	0	0	0	0	0	0	0	0	0	0	0	0	0	0	0	0	0	0	0	0	0	0	0	0	0	0	0
126	Scolelepis squamata	Annelida	0	0	0	0	0	0	0	0	0	0	0	0	0	0	0	0	0	0	0	0	0	0	0.00526	0	0	0	0	0	0	0	0	0	0	0	0	0	0	0	0	0	0	0	0	0	0	0	0
127	Harmothoe sp	Annelida	0	0	0	0	0	0	0	0	0	0	0	0	0	0	0	0	0	0	0	0	0	0	0	0	0	0	0	0	0	0	0	0	0	0	0	0	0	0	0	0	0	0	0	0	0	0	0
128	Syllidae	Annelida	0	0	0	0	0	0	0	0	0	0	0	0	0	0	0	0	0	0	0	0	0	0	0	0	0	0	0	0	0	0	0	0	0	0	0	0	0	0	0	0	0	0	0	0	0	0	0
129	Magelona phyllisae	Annelida	0.00526	0	0	0	0.00526	0	0	0	0	0	0.00526	0.00526	1.1572	0.06838	0.00526	0.00526	0	0	0	0	0	0	0	0	0	0	0	0.00526	0.00526	11.9192	0	0	0	0.32086	0.93628	9.92562	1.66216	0.91524	0.45762	0	0	0	0	0	0.00526	0.263	0.00526
130	Maldanidae	Annelida	0	0	0	0	0	0	0	0	0	0	0	0	0	0	0	0	0	0	0	0	0	0	0	0	0	0	0	0	0	0	0	0	0	0	0	0	0	0	0	0	0	0	0	0	0	0	0
131	Minuspio	Annelida	0	0	0	0	0	0	0	0	0	0	0	0	0	0	0	0	0	0	0	0	0	0	0	0	0	0	0	0	0	0	0	0	0	0	0	0	0	0	0	0	0	0	0	0	0	0	0
132	Glicera sp,	Annelida	0	0	0	0	0	0	0	0	0	0	71.1152	0	0	0	0	0	0	0	0	0	0	0	0	0	0	0	16.0009	0.00526	0.00526	0	0	0	0	0	0	0	0	0	0	1.3413	0	0	0	0	0	0	0.0263
133	Goniada sp,	Annelida	0	0	0	0	0	0.00526	0	0	0	0	0	0	1.44124	0	0	0	0	0	0	0	0	0	0	0	5.45462	0	0	0.00526	0.00526	0	0	0	0	0	0	0	0	0	0	0	0	0	0	0	0	0.00526	0
134	Nephtys ferruginea	Annelida	0.57334	0.69432	12.5819	13.7707	0.58912	20.9979	0	7.40608	0	0.45236	0	0.07364	2.86144	0.53652	0	0	0	0	0	0	0	0	0.17884	0	9.28916	0	0	0	9.07876	0.62068	1.3939	0.39976	12.5346	0.51548	0.35768	0.89946	1.00466	0.75218	5.8386	1.67268	0.06838	0.22618	0	3.95552	0.08942	0.47866	0
135	Opheliidae	Annelida	0	0.26826	0	0	0	0	0.06838	0	0	0	0	0	0	0.0526	0	0	0	0	0	0	0	0	27.0574	0.00526	0	0	0	0	0	0	0	6.1016	0	0	0	0	0	0	0	0	0	0	0	0	0	0	0
136	Leitoscoloplos chilensis	Annelida	0	0	0	0	0	0.33138	0	0	0	0	0	0	0	0	0	0	0	0	0	0	0	0	0	0	0	0	0	0	5.40202	0	0	0.00526	0.00526	0	0.00526	0	0	0	0	0.1315	1.03096	0	0	0	0.24722	1.53066	0.25248
137	Onuphidae	Annelida	0	0	0	0	9.03668	0	0	0	0	0	0	0.00526	0.14728	0.00526	0	0	0	0	0	0	0.32086	7.63752	0.18936	13.2815	0	5.84386	0	0	17.116	0.00526	0.17884	0	0	0	0	0	0	0	0	0	0	0	0	0	0	0	0
138	Palmyridae	Annelida	0	0	0	0	0	0	0	0	0	0	0	0	0	0	0	0	0	0	0	0	0	0	0	0	0	0	0	0	0	0	0	0	0	0	0	0	0	0	0	0	0	0	0	0	0	0	0
139	Pilargiidae	Annelida	0	0	0	0	0	0	0	0	0	0	0	0	105.2	0	0	0	0	0	0	0	0	0.30508	0	0	0	0	0	0	0	0	0	0	0	0	0	0	0	0	0.00526	0	0	0	0	0	0	0	0
140	Pectinariidae	Annelida	0	0	0	0	0	0	0	0	0	0	0	0	0	0	0	0	0	0	0	0	0	0	0	0	0	0	0	0	0	0	0	0	0	0	0	0	0	0	0	0	0	0	0	0	0	0	0
141	Polyodontidae	Annelida	0	0	0	0	0	0	0	0	0	0	0	0	0	0	0	0	0	0	0	0	0	0	0	0	0	0	0	0	0	0	0	0	0	0	0	0	0	0	0	0	0	0	0	0	0	0	0
142	Polynoidae	Annelida	0	0	0	0	0.00526	0	0	0	0	0	0	0	0	0	0	0	0	0	0	0	0	0	0.7101	0	0	0	0	0	0.00526	0	0	0	0	0	0	0	0	0	0	0.09468	0	1.13616	0	0.63646	0	0	0
143	Pholoides asperus	Annelida	0	0	0	0	0	0	0	0	0	0	0	0	0	0	0	0	0	0	0	0	0	0.85738	0	0	0	0	0	0	0	0	0	0	0	0	0	0	0	0	0	0	0	0	0	0	0	0	0
144	Phyllodoce citrina	Annelida	0	0	0	0	0	0	0	0	0	0	0	0	0	0	0	0	0	0	0	0	0	0	0.1841	0	0	0	0	0	0	0	0	0	0	0	0	0	0	0	0	0	0	0	0	0	0	0	0
145	Rhynchospio glutea	Annelida	0	0	0	0	0	0	0	0	0	0	0	0	0	0	0	0	0	0	0	0	0	0	0	0	0	0	0	0	0	0	0	0	0	0	0	0.00526	0	0.59964	0	0	0	0	0	0	0	0	0
146	Terebellidae	Annelida	0	0	0	0	0	0	0	0	0	0	0	0	0	0	0	0	0	0	0	0	0	0	0	0	0	0	0	0	0	0	0	0	0	0	0	0	0	0	0	0	0	0	0	0	0	0	0
147	Nematodo	Nematoda	0	100.066	1.64112	0.00526	0	0	0	0	0	0	0	0	0	0	0.00526	0	0.0263	0.00526	0.00526	0	0	0	0	0	0	0	0.00526	0	0	0.29982	0	0	0	0	0.00526	0.00526	0	0	0.00526	0	0.00526	0	0	0	0.0789	0	0
148	Nemertino	Nemertina	0	0	0	0	0	0	0	0	0	0	0	0	0	0	0	0	0	0	0	0	0	0	0	0	0	0	0	0	0	0	0	0	0	0	0	0	0	0	0	0	0	0	0	0	0	0	0
149	Thioploca	Proteobacteria	0	0	0	0	0	0	0	0	0	0	0	0	0	0	0	0	0	0	0	0	0	0	0	0	0	0	0	0	0	0	0	0	0	0	31.7862	14.3914	19.1464	0.08416	6.71176	0	0	0	0	0	0	0	0
150	Sipunculidae	Sipuncula	0	0	0	0	0	0	0	0	0	0	0	0	0	0	0	0	0	0	0	0	0	0	0	0	0	0	0	0	0	0	0	0	0	0	0	0	0	0	0	0	0	0	0	0	0	0	0
151	Amphioxus sp,	Chordata	0.14202	2.72994	0	1.35182	3.59258	0	0.00526	0.2367	0	0.16306	0	0	0	0	0	0	0	0	0	0	0	0	0.63646	0	0	0	0	0	0	0	0	0	0	0	0	0	0	0	0	4.97596	1.98302	0	0	0	0	0	0
152	Antholoba achates		0	0	0	0	0	0	0	0	0	0	0	0	0	0	0	0	0	0	0	0	0	0	0	0	0	0	0	0	0	0	0	0	0	0	0	0	0	0	0	0	0	0	0	0	0	0	0
153	Anthothoe chilensis	Cnidaria	0	0	0	0	0	0	0	0	0	0	0	0	0	0	0	0	0	0	0	0	0	0	0	0	0	0	0	0	0	0	0	0	0	0	0	0	0	0	0	0	0	0	0	0	0	0	0
154	Phymantea pluvia	Cnidaria	0	0	0	0	0	0	0	0	0	0	0	0	0	0	0	0	0	0	0	0	0	26.1475	0	0	0	0	0	0	0	0	0	0	0	0	0	0	0	0	0	0	0	0	0	0	0	0	0
155	Patiria chilensis	Echinodermata	0	0	0	0	0	0	0	0	0	0	0	0	0	0	0	0	0	0	0	0	0	0	0	0	0	0	0	0	0	0	0	0	0	0	0	0	0	0	0	0	0	0	0	0	0	0	0
156	Odontaster penicillatus	Echinodermata	0	0	0	0	0	0	0	0	0	0	0	0	0	0	0	0	0	0	0	0	0	0	0	0	0	0	0	0	0	0	0	0	0	0	0	0	0	0	0	0	0	0	0	0	0	0	0
157	Ophiuro sp,	Echinodermata	0	0	0	0	0	0	0	0	0	0	0	0	0	0	0	0	0	0	0	0	0	0	0	0	0	0	0	0	0	0	0	0	0	0	0	0	0	0	0	0	0	0	0	0	0	0	0
158	Ahnfeltiopsis durvillei	Rhodophyta	0	0	0	0	0	0	0	0	0	0	0	0	0	0	0	0	0	0	0	0	0	0	0	0	0	0	0	0	0	0	0	0	0	0	0	0	0	0	0	0	0	0	0	0	0	0	0
159	Ulva sp,	Chlorophyta	0	0	0	0	0	6.12264	5.73866	0	13.008	5.46514	0	0	0	0	0	0	0	0	0	0	0	0	0	0	0	0	0	0	0	0	0	0	0	0	0	0	0	0	0	0	0	0	0	0	0	0	0
160	Chaetomorpha	Chlorophyta	0	0	0	0	0	0	0	0	1.6306	2.93508	0	0	0	0	0	0	0	0	0	0	0	0	0	0	0	0	0	0	0	0	0	0	0	0	0	0	0	0	0	0	0	0.04208	0.14728	0.03156	0	0	0
161	Cladophora sp,	Chlorophyta	0	0	0	0	0	0	0	0	0	0	0	0	0	0	0	0	0	0	0	0	0	0	0	0	0	0	0	0	0	0	0	0	0	0	0	0	0	0	0	0	0	0	0	0	0	0	0
162	chondracanthus chamissoi	Rhodophyta	0	0	0	0	0	0	0	0	0	0	0	0	0	0	0	0	0	0	0	0	0	0	0	0	0	0	0	0	0	0	0	0	0	0	0	0	0	0	0	0	0	0	0	0	0	0	0
163	Gelidium sp,	Rhodophyta	0	0	0	0	0	0	0	0	0	0	0	0	0	0	0	0	0	0	0	0	0	0	0	0	0	0	0	0	0	0	0	0	0	0	0	0	0	0	0	0	0	0	0	0	0	0	0
164	Gracilaria sp,	Rhodophyta	0	0	0	0	0	16.6058	23.8541	20.656	218.811	114.179	0	0	0	0	0	0	0	0	0	0	190.48	0	0	0	0	0	0	0	0	0	0	0	0	0	0	0	0	0	0	0	0	0	0	0	0	0	0
165	Gymnogongrus disciplinalis	Rhodophyta	0	0	0	0	0	0	0	0	0	0	0	0	0	0	0	0	0	0	0	0	0	0	0	0	0	0	0	0	0	0	0	0	0	0	0	0	0	0	0	0	0	0	0	0	0	0	0
166	Phycodrys ovifolia	Rhodophyta	0	0	0	0	0	0	0	0	0	0	0	0	0	0	0	0	0	0	0	0	0	0	0	0	0	0	0	0	0	0	0	0	0	0	0	0	0	0	0	0	0	0	0	0	0	0	0
167	Plocamium cartiageneum	Rhodophyta	0	0	0	0	0	0	0	0	0	0	0	0	0	0	0	0	0	0	0	0	0	0	0	0	0	0	0	0	0	0	0	0	0	0	0	0	0	0	0	0	0	0	0	0	0	0	0
168	Polyshioponia sp,	Rhodophyta	0	0	0	0	0	0	0	0	1.6569	0.27878	0	0	0	0	0	0	0	0	0	0	0	0	0	0	0	0	0	0	0	0	0	0	0	0	0	0	0	0	0	0	0	0	0	0	0	0	0
169	Priontis abbreviata	Rhodophyta	0	0	0	0	0	0	0	0	0	0	0	0	0	0	0	0	0	0	0	0	0	0	0	0	0	0	0	0	0	0	0	0	0	0	0	0	0	0	0	0	0	0	0	0	0	0	0
170	Ceramium	Rhodophyta	0	0	0	0	0	0	0	0	0	0	0	0	0	0	0	0	0	0	0	0	0	0	0	0	0	0	0	0	0	0	0	0	0	0	0	0	0	0	0	0	0	0	0	0	0	0	0
171	Glossophora	Rhodophyta	0	0	0	0	0	0	0	0	0	0	0	0	0	0	0	0	0	0	0	0	0	0	0	0	0	0	0	0	0	0	0	0	0	0	0	0	0	0	0	0	0	0	0	0	0	0	0
172	Lessonia sp.	Rhodophyta	0	0	0	0	0	0	0	0	0	0	0	0	0	0	0	0	0	0	0	0	0	0	0	0	0	0	0	0	0	0	0	0	0	0	0	0	0	0	0	0	0	0	0	0	0	0	0
173	Porphyra culumbiana	Rhodophyta	0	0	0	0	0	0	0	0	0	0	0	0	0	0	0	0	0	0	0	0	0	0	0	0	0	0	0	0	0	0	0	0	0	0	0	0	0	0	0	0	0	0	0	0	0	0	0
174	Ahnfeltia sp.	Rhodophyta	0	0	0	0	0	0	0	0	0	0	0	0	0	0	0	0	0	0	0	0	0	0	0	0	0	0	0	0	0	0	0	0	0	0	0	0	0	0	0	0	0	0	0	0	0	0	0
175	Cryptomenia	Rhodophyta	0	0	0	0	0	0	0	0	0	0	0	0	0	0	0	0	0	0	0	0	0	0	0	0	0	0	0	0	0	0	0	0	0	0	0	0	0	0	0	0	0	0	0	0	0	0	0
176	Rhodymenia sp.	Rhodophyta	0	0	0	0	0	0	0	0	0	0	0	0	0	0	0	0	0	0	0	154.423	131.737	0	187.335	74.8971	0	0	0	0	28.4619	0	0	0	0	0	0	0	0	10.7094	0	0	125.583	0	0	0	0	0	0
[truncated: 792 more columns]
